# Supplementary material for: Tetra-μ-acetato-κ8 O:O′-bis­{[2,2-dimeth­yl-N-(pyridin-2-yl)propanamide-κN 1]copper(II)}(Cu—Cu)
Source: Acta Crystallogr Sect E Struct Rep Online. 2011 Nov 30;67(Pt 12):m1892–3. doi: 10.1107/S1600536811050124 (PMC3238774; doi:10.1107/S1600536811050124)
Supplement: Supplementary file 1 [file e-67-m1892-sup1.cif]

##############################################################################
#                                                                            #
# This CIF contains the data in a paper accepted for publication in          #
# Acta Crystallographica Section E. It conforms to the requirements of       #
# Notes for Authors for Acta Crystallographica Section E, and has been       #
# peer reviewed under the auspices of the IUCr Commission on Journals.       #
#                                                                            #
# Full details of the Crystallographic Information File format               #
# are given in the paper "The Crystallographic Information File (CIF):       #
# a New Standard Archive File for Crystallography" by S. R. Hall, F. H.      #
# Allen and I. D. Brown [Acta Cryst. (1991), A47, 655-685].                  #
#                                                                            #
# The current version of the core CIF dictionary is obtainable from          #
# ftp://ftp.iucr.org/pub/cif_core.dic.                                       #
#                                                                            #
# Software is freely available for graphical display of the structure(s)     #
# in this CIF. For information consult the CIF software page                 #
# http://www.iucr.org/resources/cif/software.                                #
#                                                                            #
# This file may be used for bona fide research purposes within the           #
# scientific community so long as proper attribution is given to the journal # 
# article from which it was obtained.                                        #
#                                                                            #
##############################################################################
data_global
_audit_creation_method
;
CrysAlisPro, Oxford Diffraction Ltd.,
Version 1.171.33.66 (release 28-04-2010 CrysAlis171 .NET)
(compiled Apr 28 2010,14:27:37)
;
_journal_date_recd_electronic     2011-11-08
_journal_date_accepted     2011-11-22
_journal_name_full     'Acta Crystallographica, Section E'
_journal_year     2011
_journal_volume     67
_journal_issue     12
_journal_page_first     m1892
_journal_page_last     m1893
_journal_paper_category     QM
_journal_paper_doi     10.1107/S1600536811050124
_journal_coeditor_code     SJ5186
_publ_contact_author_name     'Mark S. Mashuta'
_publ_contact_author_address
;
2320 South Brook St.
Dept of Chemistry
University of Louisville
Louisville, KY 40292
USA
;
_publ_contact_author_email     'msmashuta.xray@louisville.edu'
_publ_contact_author_fax     '(502)852-8149 '
_publ_contact_author_phone     '(502)852-6419 '
_publ_section_title
;\
Tetra-\m-acetato-\k^8^<i>O</i>:<i>O</i>'-bis{[2,2-dimethyl-<i>N</i>-(pyridin-2-\
yl)propanamide-\k<i>N</i>^1^]copper(II)}(<i>Cu</i>---<i>Cu</i>)
;
loop_
    _publ_author_name
    _publ_author_address
    'Asem, Samuel'
; Department of Chemistry
  University of Louisville
  Louisville, KY 40292, USA
;
    'Buchanan, Robert M.'
; Department of Chemistry
  University of Louisville
  Louisville, KY 40292, USA
;
    'Mashuta, Mark S.'
; Department of Chemistry
  University of Louisville
  Louisville, KY 40292, USA
;
data_I
_chemical_name_systematic
;
Tetra-\m-acetato-\k^8^<i>O</i>:<i>O</i>'-bis{[2,2-dimethyl-<i>N</i>-
(pyridin-2-yl)propanamide-\k<i>N</i>^1^]copper(II)}(<i>Cu</i>---<i>Cu</i>)
;
_chemical_name_common
;
;
_chemical_formula_moiety     'C28 H40 Cu2 N4 O10'
_chemical_formula_sum     'C28 H40 Cu2 N4 O10'
_chemical_formula_iupac     '[Cu2 (C2 H3 O2)4 (C10 H14 N2 O1)2]'
_chemical_formula_weight     719.74
_symmetry_cell_setting     monoclinic
_symmetry_space_group_name_H-M     'P 21/c'
_symmetry_space_group_name_Hall     '-P 2ybc'
loop_
    _symmetry_equiv_pos_as_xyz
    'x, y, z'
    '-x, y+1/2, -z+1/2'
    '-x, -y, -z'
    'x, -y-1/2, z-1/2'
_cell_length_a     13.8508(8)
_cell_length_b     11.0612(5)
_cell_length_c     11.0301(6)
_cell_angle_alpha     90.00
_cell_angle_beta     104.508(6)
_cell_angle_gamma     90.00
_cell_volume     1635.98(15)
_cell_formula_units_Z     2
_cell_measurement_reflns_used     4128
_cell_measurement_theta_min     3.5465
_cell_measurement_theta_max     28.8166
_cell_measurement_temperature     100(2)
_exptl_crystal_description     block
_exptl_crystal_colour     'blue-green'
_exptl_crystal_size_max     0.41
_exptl_crystal_size_mid     0.38
_exptl_crystal_size_min     0.38
_exptl_crystal_density_diffrn     1.461
_exptl_crystal_density_meas     ?
_exptl_crystal_density_method     'not measured'
_exptl_crystal_F_000     748
_exptl_absorpt_coefficient_mu     1.358
_exptl_absorpt_correction_type     multi-scan
_exptl_absorpt_process_details     '(CrysAlis PRO; Oxford Diffraction, 2010)'
_exptl_absorpt_correction_T_min     0.581
_exptl_absorpt_correction_T_max     0.602
_diffrn_ambient_temperature     100(2)
_diffrn_radiation_type     'Mo K\a'
_diffrn_radiation_wavelength     0.71073
_diffrn_radiation_source     'Enhance (Mo) X-ray Source'
_diffrn_radiation_monochromator     'graphite'
_diffrn_measurement_device_type     'Oxford Diffraction Xcalibur Ruby Gemini'
_diffrn_measurement_method     '\w scans'
_diffrn_detector_area_resol_mean     10.2836
_diffrn_reflns_number     7567
_diffrn_reflns_av_R_equivalents     0.0315
_diffrn_reflns_av_sigmaI/netI     0.0429
_diffrn_reflns_theta_min     3.55
_diffrn_reflns_theta_max     27.06
_diffrn_reflns_theta_full     27.06
_diffrn_measured_fraction_theta_max     0.979
_diffrn_measured_fraction_theta_full     0.979
_diffrn_reflns_limit_h_min     -17
_diffrn_reflns_limit_h_max     10
_diffrn_reflns_limit_k_min     -11
_diffrn_reflns_limit_k_max     13
_diffrn_reflns_limit_l_min     -13
_diffrn_reflns_limit_l_max     14
_refine_special_details
;
;
_reflns_number_total     3515
_reflns_number_gt     3070
_reflns_threshold_expression     I>2\s(I)
_refine_ls_structure_factor_coef     Fsqd
_refine_ls_matrix_type     full
_refine_ls_R_factor_all     0.0432
_refine_ls_R_factor_gt     0.0345
_refine_ls_wR_factor_gt     0.0895
_refine_ls_wR_factor_ref     0.0938
_refine_ls_goodness_of_fit_ref     1.014
_refine_ls_restrained_S_all     1.014
_refine_ls_number_reflns     3515
_refine_ls_number_parameters     208
_refine_ls_number_restraints     0
_refine_ls_hydrogen_treatment     mixed
_refine_ls_weighting_scheme     calc
_refine_ls_weighting_details
         'calc w=1/[\s^2^(Fo^2^)+(0.0434P)^2^+1.8750P] where P=(Fo^2^+2Fc^2^)/3'
_atom_sites_solution_hydrogens     geom
_atom_sites_solution_primary     direct
_atom_sites_solution_secondary     difmap
_refine_ls_shift/su_max     0.001
_refine_ls_shift/su_mean     0.000
_refine_diff_density_max     0.725
_refine_diff_density_min     -0.576
_refine_ls_extinction_method     none
loop_
    _atom_type_symbol
    _atom_type_description
    _atom_type_scat_dispersion_real
    _atom_type_scat_dispersion_imag
    _atom_type_scat_source
    'C' 'C' 0.0033 0.0016
                         'International Tables Vol C Tables 4.2.6.8 and 6.1.1.4'
    'H' 'H' 0.0000 0.0000
                         'International Tables Vol C Tables 4.2.6.8 and 6.1.1.4'
    'N' 'N' 0.0061 0.0033
                         'International Tables Vol C Tables 4.2.6.8 and 6.1.1.4'
    'O' 'O' 0.0106 0.0060
                         'International Tables Vol C Tables 4.2.6.8 and 6.1.1.4'
    'Cu' 'Cu' 0.3201 1.2651
                         'International Tables Vol C Tables 4.2.6.8 and 6.1.1.4'
_computing_data_collection     'CrysAlis PRO (Oxford Diffraction, 2009)'
_computing_cell_refinement     'CrysAlis PRO (Oxford Diffraction, 2010)'
_computing_data_reduction     'CrysAlis PRO (Oxford Diffraction, 2010)'
_computing_structure_solution     'SHELXS97 (Sheldrick, 2008)'
_computing_structure_refinement     'SHELXL97 (Sheldrick, 2008)'
_computing_molecular_graphics     'ORTEP-3 (Farrugia, 1997)'
_computing_publication_material
    'SHELXTL (Sheldrick, 2008), PLATON (Spek, 2009) and publCIF (Westrip, 2010)'
loop_
    _atom_site_type_symbol
    _atom_site_label
    _atom_site_fract_x
    _atom_site_fract_y
    _atom_site_fract_z
    _atom_site_U_iso_or_equiv
    _atom_site_adp_type
    _atom_site_calc_flag
    _atom_site_refinement_flags
    _atom_site_occupancy
    _atom_site_symmetry_multiplicity
    _atom_site_disorder_assembly
    _atom_site_disorder_group
    Cu Cu1 0.57135(2) 0.51365(2) 0.60219(2) 0.01145(10) Uani d . 1 1 . .
    O O1 0.52507(13) 0.68323(15) 0.58335(15) 0.0168(4) Uani d . 1 1 . .
    O O2 0.59958(13) 0.33989(15) 0.58943(15) 0.0193(4) Uani d . 1 1 . .
    O O3 0.46567(13) 0.47616(16) 0.68677(15) 0.0186(4) Uani d . 1 1 . .
    O O4 0.65766(12) 0.54422(16) 0.48765(15) 0.0163(4) Uani d . 1 1 . .
    O O5 0.96072(13) 0.38557(17) 0.84694(16) 0.0238(4) Uani d . 1 1 . .
    N N1 0.68384(14) 0.55679(18) 0.77605(17) 0.0136(4) Uani d . 1 1 . .
    N N2 0.81361(16) 0.4539(2) 0.7259(2) 0.0182(4) Uani d . 1 1 . .
    H H2N 0.778(2) 0.455(3) 0.657(3) 0.017(7) Uiso d . 1 1 . .
    C C1 0.54803(18) 0.2779(2) 0.4997(2) 0.0148(5) Uani d . 1 1 . .
    C C2 0.5762(2) 0.1471(2) 0.4927(2) 0.0233(6) Uani d . 1 1 . .
    H H2A 0.5555 0.1020 0.5562 0.035 Uiso calc R 1 1 . .
    H H2B 0.6472 0.1406 0.5056 0.035 Uiso calc R 1 1 . .
    H H2C 0.5438 0.1153 0.4117 0.035 Uiso calc R 1 1 . .
    C C3 0.62383(18) 0.5437(2) 0.3700(2) 0.0144(5) Uani d . 1 1 . .
    C C4 0.6955(2) 0.5688(3) 0.2908(2) 0.0229(6) Uani d . 1 1 . .
    H H4A 0.7117 0.4945 0.2555 0.034 Uiso calc R 1 1 . .
    H H4B 0.7552 0.6044 0.3417 0.034 Uiso calc R 1 1 . .
    H H4C 0.6653 0.6236 0.2247 0.034 Uiso calc R 1 1 . .
    C C5 0.64649(18) 0.6255(2) 0.8544(2) 0.0158(5) Uani d . 1 1 . .
    H H5 0.5800 0.6491 0.8289 0.019 Uiso calc R 1 1 . .
    C C6 0.70168(19) 0.6627(2) 0.9702(2) 0.0167(5) Uani d . 1 1 . .
    H H6 0.6730 0.7087 1.0225 0.020 Uiso calc R 1 1 . .
    C C7 0.80085(19) 0.6297(2) 1.0061(2) 0.0181(5) Uani d . 1 1 . .
    H H7 0.8404 0.6546 1.0832 0.022 Uiso calc R 1 1 . .
    C C8 0.84148(18) 0.5597(2) 0.9276(2) 0.0175(5) Uani d . 1 1 . .
    H H8 0.9082 0.5369 0.9508 0.021 Uiso calc R 1 1 . .
    C C9 0.78030(18) 0.5243(2) 0.8134(2) 0.0143(5) Uani d . 1 1 . .
    C C10 0.89929(18) 0.3871(2) 0.7467(2) 0.0155(5) Uani d . 1 1 . .
    C C11 0.91516(19) 0.3108(2) 0.6368(2) 0.0190(5) Uani d . 1 1 . .
    C C12 0.9151(3) 0.1789(3) 0.6784(3) 0.0431(9) Uani d . 1 1 . .
    H H12A 0.8508 0.1587 0.6904 0.065 Uiso calc R 1 1 . .
    H H12B 0.9649 0.1678 0.7556 0.065 Uiso calc R 1 1 . .
    H H12C 0.9297 0.1274 0.6152 0.065 Uiso calc R 1 1 . .
    C C13 0.8377(2) 0.3303(3) 0.5133(3) 0.0352(7) Uani d . 1 1 . .
    H H13A 0.7731 0.3073 0.5225 0.053 Uiso calc R 1 1 . .
    H H13B 0.8544 0.2818 0.4493 0.053 Uiso calc R 1 1 . .
    H H13C 0.8368 0.4140 0.4902 0.053 Uiso calc R 1 1 . .
    C C14 1.0181(2) 0.3433(3) 0.6186(3) 0.0328(7) Uani d . 1 1 . .
    H H14A 1.0300 0.2981 0.5495 0.049 Uiso calc R 1 1 . .
    H H14B 1.0683 0.3239 0.6933 0.049 Uiso calc R 1 1 . .
    H H14C 1.0205 0.4282 0.6016 0.049 Uiso calc R 1 1 . .
loop_
    _atom_site_aniso_label
    _atom_site_aniso_U_11
    _atom_site_aniso_U_22
    _atom_site_aniso_U_33
    _atom_site_aniso_U_12
    _atom_site_aniso_U_13
    _atom_site_aniso_U_23
    Cu1 0.01005(16) 0.01279(16) 0.01139(16) -0.00018(11) 0.00250(11)
                                                                    -0.00009(10)
    O1 0.0154(9) 0.0141(8) 0.0198(8) 0.0014(7) 0.0025(7) -0.0011(7)
    O2 0.0190(9) 0.0137(8) 0.0222(9) 0.0005(7) -0.0001(7) -0.0003(7)
    O3 0.0151(9) 0.0253(9) 0.0157(8) -0.0057(7) 0.0046(7) 0.0015(7)
    O4 0.0120(8) 0.0230(9) 0.0143(8) -0.0022(7) 0.0040(6) 0.0002(7)
    O5 0.0192(9) 0.0297(10) 0.0197(9) 0.0091(8) -0.0006(7) -0.0054(8)
    N1 0.0120(10) 0.0161(10) 0.0133(9) 0.0000(8) 0.0042(8) -0.0010(8)
    N2 0.0124(10) 0.0269(12) 0.0137(10) 0.0030(9) 0.0003(8) -0.0074(9)
    C1 0.0143(12) 0.0145(11) 0.0170(11) 0.0002(9) 0.0067(9) 0.0016(9)
    C2 0.0224(14) 0.0155(12) 0.0295(14) 0.0029(11) 0.0019(11) -0.0008(10)
    C3 0.0161(12) 0.0112(11) 0.0173(11) 0.0011(9) 0.0066(9) 0.0006(9)
    C4 0.0197(13) 0.0325(15) 0.0190(12) -0.0029(11) 0.0097(10) 0.0022(11)
    C5 0.0142(12) 0.0165(12) 0.0169(11) 0.0029(9) 0.0045(9) 0.0000(9)
    C6 0.0215(13) 0.0159(11) 0.0140(11) 0.0031(10) 0.0070(10) -0.0014(9)
    C7 0.0196(13) 0.0189(12) 0.0135(11) 0.0011(10) -0.0002(9) -0.0034(9)
    C8 0.0132(12) 0.0214(12) 0.0166(11) 0.0017(10) 0.0016(9) -0.0021(10)
    C9 0.0147(12) 0.0153(11) 0.0133(11) 0.0005(9) 0.0040(9) -0.0007(9)
    C10 0.0131(12) 0.0163(12) 0.0177(11) -0.0012(9) 0.0048(9) -0.0010(9)
    C11 0.0151(12) 0.0231(13) 0.0194(12) 0.0038(10) 0.0055(10) -0.0049(10)
    C12 0.073(3) 0.0217(15) 0.0434(18) -0.0007(16) 0.0299(18) -0.0092(14)
    C13 0.0234(15) 0.057(2) 0.0236(13) 0.0121(14) 0.0026(12) -0.0191(14)
    C14 0.0220(15) 0.0509(19) 0.0284(14) 0.0001(14) 0.0116(12) -0.0073(14)
_geom_special_details
;
;
loop_
    _geom_bond_atom_site_label_1
    _geom_bond_atom_site_label_2
    _geom_bond_site_symmetry_2
    _geom_bond_distance
    _geom_bond_publ_flag
    Cu1 O3 . 1.9670(17) yes
    Cu1 O2 . 1.9734(17) yes
    Cu1 O4 . 1.9739(16) yes
    Cu1 O1 . 1.9762(16) yes
    Cu1 N1 . 2.1990(19) yes
    Cu1 Cu1 3_666 2.6168(6) yes
    O1 C1 3_666 1.259(3) no
    O2 C1 . 1.267(3) no
    O3 C3 3_666 1.260(3) no
    O4 C3 . 1.264(3) no
    O5 C10 . 1.215(3) no
    N1 C9 . 1.345(3) no
    N1 C5 . 1.348(3) no
    N2 C10 . 1.368(3) no
    N2 C9 . 1.405(3) no
    N2 H2N . 0.79(3) no
    C1 C2 . 1.506(3) no
    C2 H2A . 0.9600 no
    C2 H2B . 0.9600 no
    C2 H2C . 0.9600 no
    C3 C4 . 1.503(3) no
    C4 H4A . 0.9600 no
    C4 H4B . 0.9600 no
    C4 H4C . 0.9600 no
    C5 C6 . 1.377(3) no
    C5 H5 . 0.9300 no
    C6 C7 . 1.380(3) no
    C6 H6 . 0.9300 no
    C7 C8 . 1.382(3) no
    C7 H7 . 0.9300 no
    C8 C9 . 1.387(3) no
    C8 H8 . 0.9300 no
    C10 C11 . 1.537(3) no
    C11 C13 . 1.524(4) no
    C11 C12 . 1.529(4) no
    C11 C14 . 1.532(4) no
    C12 H12A . 0.9600 no
    C12 H12B . 0.9600 no
    C12 H12C . 0.9600 no
    C13 H13A . 0.9600 no
    C13 H13B . 0.9600 no
    C13 H13C . 0.9600 no
    C14 H14A . 0.9600 no
    C14 H14B . 0.9600 no
    C14 H14C . 0.9600 no
loop_
    _geom_angle_atom_site_label_1
    _geom_angle_atom_site_label_2
    _geom_angle_atom_site_label_3
    _geom_angle_site_symmetry_1
    _geom_angle_site_symmetry_3
    _geom_angle
    _geom_angle_publ_flag
    O3 Cu1 O2 . . 90.73(8) no
    O3 Cu1 O4 . . 169.00(7) no
    O2 Cu1 O4 . . 87.63(8) no
    O3 Cu1 O1 . . 89.41(7) no
    O2 Cu1 O1 . . 169.03(7) no
    O4 Cu1 O1 . . 90.15(7) no
    O3 Cu1 N1 . . 94.65(7) no
    O2 Cu1 N1 . . 99.43(7) no
    O4 Cu1 N1 . . 96.35(7) no
    O1 Cu1 N1 . . 91.49(7) no
    O3 Cu1 Cu1 . 3_666 83.86(5) no
    O2 Cu1 Cu1 . 3_666 86.93(5) no
    O4 Cu1 Cu1 . 3_666 85.19(5) no
    O1 Cu1 Cu1 . 3_666 82.18(5) no
    N1 Cu1 Cu1 . 3_666 173.50(6) no
    C1 O1 Cu1 3_666 . 125.55(15) no
    C1 O2 Cu1 . . 119.99(15) no
    C3 O3 Cu1 3_666 . 123.85(15) no
    C3 O4 Cu1 . . 121.86(15) no
    C9 N1 C5 . . 117.8(2) no
    C9 N1 Cu1 . . 129.93(15) no
    C5 N1 Cu1 . . 112.31(15) no
    C10 N2 C9 . . 127.2(2) no
    C10 N2 H2N . . 118(2) no
    C9 N2 H2N . . 115(2) no
    O1 C1 O2 3_666 . 125.2(2) no
    O1 C1 C2 3_666 . 117.5(2) no
    O2 C1 C2 . . 117.2(2) no
    C1 C2 H2A . . 109.5 no
    C1 C2 H2B . . 109.5 no
    H2A C2 H2B . . 109.5 no
    C1 C2 H2C . . 109.5 no
    H2A C2 H2C . . 109.5 no
    H2B C2 H2C . . 109.5 no
    O3 C3 O4 3_666 . 125.2(2) no
    O3 C3 C4 3_666 . 117.0(2) no
    O4 C3 C4 . . 117.8(2) no
    C3 C4 H4A . . 109.5 no
    C3 C4 H4B . . 109.5 no
    H4A C4 H4B . . 109.5 no
    C3 C4 H4C . . 109.5 no
    H4A C4 H4C . . 109.5 no
    H4B C4 H4C . . 109.5 no
    N1 C5 C6 . . 123.4(2) no
    N1 C5 H5 . . 118.3 no
    C6 C5 H5 . . 118.3 no
    C5 C6 C7 . . 118.0(2) no
    C5 C6 H6 . . 121.0 no
    C7 C6 H6 . . 121.0 no
    C6 C7 C8 . . 120.0(2) no
    C6 C7 H7 . . 120.0 no
    C8 C7 H7 . . 120.0 no
    C7 C8 C9 . . 118.4(2) no
    C7 C8 H8 . . 120.8 no
    C9 C8 H8 . . 120.8 no
    N1 C9 C8 . . 122.5(2) no
    N1 C9 N2 . . 114.2(2) no
    C8 C9 N2 . . 123.3(2) no
    O5 C10 N2 . . 122.7(2) no
    O5 C10 C11 . . 120.3(2) no
    N2 C10 C11 . . 117.0(2) no
    C13 C11 C12 . . 110.5(3) no
    C13 C11 C14 . . 108.6(2) no
    C12 C11 C14 . . 109.5(3) no
    C13 C11 C10 . . 114.8(2) no
    C12 C11 C10 . . 106.1(2) no
    C14 C11 C10 . . 107.2(2) no
    C11 C12 H12A . . 109.5 no
    C11 C12 H12B . . 109.5 no
    H12A C12 H12B . . 109.5 no
    C11 C12 H12C . . 109.5 no
    H12A C12 H12C . . 109.5 no
    H12B C12 H12C . . 109.5 no
    C11 C13 H13A . . 109.5 no
    C11 C13 H13B . . 109.5 no
    H13A C13 H13B . . 109.5 no
    C11 C13 H13C . . 109.5 no
    H13A C13 H13C . . 109.5 no
    H13B C13 H13C . . 109.5 no
    C11 C14 H14A . . 109.5 no
    C11 C14 H14B . . 109.5 no
    H14A C14 H14B . . 109.5 no
    C11 C14 H14C . . 109.5 no
    H14A C14 H14C . . 109.5 no
    H14B C14 H14C . . 109.5 no
loop_
    _geom_torsion_atom_site_label_1
    _geom_torsion_atom_site_label_2
    _geom_torsion_atom_site_label_3
    _geom_torsion_atom_site_label_4
    _geom_torsion_site_symmetry_1
    _geom_torsion_site_symmetry_2
    _geom_torsion_site_symmetry_3
    _geom_torsion_site_symmetry_4
    _geom_torsion
    _geom_torsion_publ_flag
    O3 Cu1 O1 C1 . . . 3_666 -80.42(19) no
    O2 Cu1 O1 C1 . . . 3_666 10.4(5) no
    O4 Cu1 O1 C1 . . . 3_666 88.59(19) no
    N1 Cu1 O1 C1 . . . 3_666 -175.05(19) no
    Cu1 Cu1 O1 C1 3_666 . . 3_666 3.46(18) no
    O3 Cu1 O2 C1 . . . . 84.00(18) no
    O4 Cu1 O2 C1 . . . . -85.12(18) no
    O1 Cu1 O2 C1 . . . . -6.7(5) no
    N1 Cu1 O2 C1 . . . . 178.83(17) no
    Cu1 Cu1 O2 C1 3_666 . . . 0.19(17) no
    O2 Cu1 O3 C3 . . . 3_666 -88.33(19) no
    O4 Cu1 O3 C3 . . . 3_666 -7.0(5) no
    O1 Cu1 O3 C3 . . . 3_666 80.70(19) no
    N1 Cu1 O3 C3 . . . 3_666 172.15(19) no
    Cu1 Cu1 O3 C3 3_666 . . 3_666 -1.49(18) no
    O3 Cu1 O4 C3 . . . . 6.6(5) no
    O2 Cu1 O4 C3 . . . . 88.17(18) no
    O1 Cu1 O4 C3 . . . . -81.08(18) no
    N1 Cu1 O4 C3 . . . . -172.60(18) no
    Cu1 Cu1 O4 C3 3_666 . . . 1.05(17) no
    O3 Cu1 N1 C9 . . . . 135.7(2) no
    O2 Cu1 N1 C9 . . . . 44.1(2) no
    O4 Cu1 N1 C9 . . . . -44.5(2) no
    O1 Cu1 N1 C9 . . . . -134.8(2) no
    O3 Cu1 N1 C5 . . . . -43.71(17) no
    O2 Cu1 N1 C5 . . . . -135.22(16) no
    O4 Cu1 N1 C5 . . . . 136.14(16) no
    O1 Cu1 N1 C5 . . . . 45.82(17) no
    Cu1 O2 C1 O1 . . . 3_666 -2.9(3) no
    Cu1 O2 C1 C2 . . . . 177.59(16) no
    Cu1 O4 C3 O3 . . . 3_666 -0.3(3) no
    Cu1 O4 C3 C4 . . . . 179.58(17) no
    C9 N1 C5 C6 . . . . -0.6(4) no
    Cu1 N1 C5 C6 . . . . 178.83(19) no
    N1 C5 C6 C7 . . . . 1.4(4) no
    C5 C6 C7 C8 . . . . -1.0(4) no
    C6 C7 C8 C9 . . . . 0.0(4) no
    C5 N1 C9 C8 . . . . -0.6(3) no
    Cu1 N1 C9 C8 . . . . -179.89(18) no
    C5 N1 C9 N2 . . . . -179.3(2) no
    Cu1 N1 C9 N2 . . . . 1.3(3) no
    C7 C8 C9 N1 . . . . 0.9(4) no
    C7 C8 C9 N2 . . . . 179.6(2) no
    C10 N2 C9 N1 . . . . -165.0(2) no
    C10 N2 C9 C8 . . . . 16.2(4) no
    C9 N2 C10 O5 . . . . -3.3(4) no
    C9 N2 C10 C11 . . . . 175.9(2) no
    O5 C10 C11 C13 . . . . -174.4(3) no
    N2 C10 C11 C13 . . . . 6.4(3) no
    O5 C10 C11 C12 . . . . 63.3(3) no
    N2 C10 C11 C12 . . . . -115.9(3) no
    O5 C10 C11 C14 . . . . -53.6(3) no
    N2 C10 C11 C14 . . . . 127.2(2) no
loop_
    _geom_hbond_atom_site_label_D
    _geom_hbond_atom_site_label_H
    _geom_hbond_atom_site_label_A
    _geom_hbond_site_symmetry_A
    _geom_hbond_distance_DH
    _geom_hbond_distance_HA
    _geom_hbond_distance_DA
    _geom_hbond_angle_DHA
    N2 H2N O4 . 0.80 2.38 3.118(3) 154.1
    N2 H2N O2 . 0.80 2.71 3.226(3) 124.0
    C7 H7 O5 3_767 0.95 2.69 3.298(3) 122.0
    C8 H8 O5 3_767 0.95 2.63 3.262(3) 124.3
    C6 H6 O1 4_576 0.95 2.58 3.460(3) 154
