# Supplementary material for: Tetra-μ-acetato-κ8 O:O′-bis­{[2,2-dimeth­yl-N-(pyridin-2-yl)propanamide-κN 1]copper(II)}(Cu—Cu)
Source: Acta Crystallogr Sect E Struct Rep Online. 2011 Nov 30;67(Pt 12):m1892–3. doi: 10.1107/S1600536811050124 (PMC3238774; doi:10.1107/S1600536811050124)
Supplement: Supplementary file 2 [file e-67-m1892-Isup2.hkl]

# 
# h,k,l, Fc-squared, Fo-squared, sigma(Fo-squared) and status flag 
# 
data_I
_shelx_title ' rmb329lt in P2(1)/c' 
_shelx_refln_list_code          4 
_shelx_F_calc_maximum      221.08 
_exptl_crystal_F_000       748.00 
_reflns_d_resolution_high  0.7812 
 
loop_ 
 _symmetry_equiv_pos_as_xyz 
 'x, y, z' 
 '-x, y+1/2, -z+1/2' 
 '-x, -y, -z' 
 'x, -y-1/2, z-1/2' 
 
_cell_length_a    13.8508 
_cell_length_b    11.0612 
_cell_length_c    11.0301 
_cell_angle_alpha  90.000 
_cell_angle_beta  104.508 
_cell_angle_gamma  90.000 
 
_shelx_F_squared_multiplier     1.000 
 
loop_ 
 _refln_index_h 
 _refln_index_k 
 _refln_index_l 
 _refln_F_squared_calc 
 _refln_F_squared_meas 
 _refln_F_squared_sigma 
 _refln_observed_status 
   3   0   0      332.68      251.29     16.78 o 
   4   0   0     2881.25     2695.32     62.60 o 
   5   0   0     3709.83     3445.51     80.10 o 
   6   0   0      873.39      604.94     36.26 o 
   7   0   0     3697.84     3262.88     86.40 o 
   8   0   0    14081.75    14186.69    193.96 o 
   9   0   0     3039.37     3226.41     98.88 o 
  10   0   0       52.06       42.74     12.21 o 
  11   0   0        0.99        8.06      9.67 o 
  12   0   0      733.56      750.86     56.41 o 
  13   0   0      716.61      734.58     58.61 o 
  14   0   0      705.46      710.97     60.80 o 
  15   0   0     1844.60     1801.42    100.26 o 
  16   0   0        7.13        4.58      8.99 o 
  17   0   0       21.63       11.28     10.40 o 
   2   1   0     6486.89     7217.92    454.85 o 
   3   1   0     9114.19     9522.72    252.44 o 
   4   1   0      552.65      578.03     19.95 o 
   5   1   0      814.77      788.92     40.19 o 
   6   1   0      197.93      237.55     15.61 o 
   7   1   0     1962.19     2211.27     51.89 o 
   8   1   0      362.01      388.95     23.59 o 
   9   1   0      470.49      482.10     27.52 o 
  10   1   0       28.54       16.17      9.91 o 
  11   1   0      280.87      273.66     22.82 o 
  12   1   0       22.77       28.20      8.18 o 
  13   1   0       62.03       60.77     12.97 o 
  14   1   0       40.92       42.30     15.72 o 
  15   1   0      107.19      107.93     19.87 o 
  16   1   0       48.06       34.33     12.75 o 
  17   1   0      342.09      401.94     36.25 o 
   0   2   0    23958.09    24654.70    112.82 o 
   1   2   0    14551.74    17312.00   2112.24 o 
   2   2   0      473.11      723.77     35.45 o 
   3   2   0        6.06        8.19      2.24 o 
   4   2   0      716.50      715.15     16.11 o 
   5   2   0     4384.01     4211.48     43.27 o 
   6   2   0      799.98      581.27     17.54 o 
   7   2   0     3127.41     2631.62     46.94 o 
   8   2   0     5319.40     5134.62     70.21 o 
   9   2   0     2940.63     2831.93     67.39 o 
  10   2   0      382.24      381.57     30.01 o 
  11   2   0      288.62      265.07     22.74 o 
  12   2   0      513.44      497.08     45.76 o 
  13   2   0     1768.25     1758.65     69.81 o 
  14   2   0     1341.60     1442.97     61.42 o 
  15   2   0     1289.18     1337.06     61.31 o 
  16   2   0      584.61      601.40     43.66 o 
   1   3   0     7893.35     8514.35     80.72 o 
   2   3   0     7053.04     7298.22    104.85 o 
   3   3   0       67.86       63.98      4.48 o 
   4   3   0       33.18       57.72      4.82 o 
   5   3   0      547.77      708.32     16.63 o 
   6   3   0      673.39      702.42     17.48 o 
   7   3   0      440.63      545.48     15.12 o 
   8   3   0      378.78      403.83     16.86 o 
   9   3   0       93.05      104.00     10.80 o 
  10   3   0      185.20      158.87     13.61 o 
  11   3   0      528.62      547.10     33.33 o 
  12   3   0        5.21        4.72     13.17 o 
  13   3   0      196.02      184.34     29.52 o 
  14   3   0      274.98      255.40     35.53 o 
  15   3   0       77.75       67.72     18.97 o 
  16   3   0       11.22       16.11     11.45 o 
   0   4   0      592.20      479.59     22.34 o 
   1   4   0    15324.80    15481.93     94.18 o 
   2   4   0     1105.15     1034.15     22.42 o 
   3   4   0     3189.88     4663.05    139.66 o 
   4   4   0       21.83       38.64      4.29 o 
   5   4   0      919.70     1011.19     63.75 o 
   6   4   0     2913.36     2873.20     37.11 o 
   7   4   0     3224.29     3160.62     37.45 o 
   8   4   0     3023.92     2993.82     41.74 o 
   9   4   0     2612.87     2642.12     52.42 o 
  10   4   0      741.91      766.92     29.76 o 
  11   4   0        1.16       12.55     33.34 o 
  12   4   0      443.31      420.79     68.71 o 
  13   4   0      270.64      282.05     27.11 o 
  14   4   0     1192.71     1242.96     79.36 o 
  15   4   0      367.00      333.43     42.75 o 
  16   4   0      579.85      594.58     44.39 o 
   1   5   0     4753.05     5117.74     43.57 o 
   2   5   0     3847.85     4069.57     47.89 o 
   3   5   0     7701.68     8900.99    355.60 o 
   4   5   0       84.78       83.53      6.34 o 
   5   5   0       76.17       74.78      6.27 o 
   6   5   0      182.47      183.61     13.92 o 
   7   5   0      196.86      219.10     13.04 o 
   8   5   0      278.48      271.93     17.34 o 
   9   5   0      535.64      602.71     73.78 o 
  10   5   0      985.30     1031.31     64.07 o 
  11   5   0     1320.92     1302.84     55.70 o 
  12   5   0      141.72      126.18     18.11 o 
  13   5   0        9.52       -3.25      7.65 o 
  14   5   0       85.78       71.41     23.38 o 
  15   5   0      101.97      131.69     27.80 o 
  16   5   0      173.84      173.40     34.09 o 
   0   6   0    16086.98    16445.39    126.20 o 
   1   6   0     6492.62     6551.23     63.46 o 
   2   6   0     5083.68     5192.63     52.30 o 
   3   6   0     1042.97     1069.44     22.28 o 
   4   6   0       85.18       80.40      6.72 o 
   5   6   0     2238.97     2689.72    170.93 o 
   6   6   0     4849.31     7225.23    274.67 o 
   7   6   0     2618.07     3202.01    482.94 o 
   8   6   0     1753.73     1878.03     57.83 o 
   9   6   0      472.28      515.24     31.79 o 
  10   6   0       10.54        7.13      5.67 o 
  11   6   0       52.36       53.43     27.63 o 
  12   6   0      791.32      754.28     50.16 o 
  13   6   0      510.38      495.03     36.72 o 
  14   6   0     1342.78     1269.29     61.29 o 
  15   6   0      287.45      289.66     40.89 o 
   1   7   0     1103.48     1195.58     29.40 o 
   2   7   0     3368.18     3434.65     39.90 o 
   3   7   0     2245.19     2118.84     37.11 o 
   4   7   0      341.29      315.61     13.40 o 
   5   7   0     2171.51     2290.53     60.91 o 
   6   7   0     1395.00     1809.65     54.96 o 
   7   7   0     1014.58     1395.51     51.44 o 
   8   7   0       26.58       92.47     63.31 o 
   9   7   0      138.76      157.97     38.91 o 
  10   7   0     1147.10     1160.28     73.30 o 
  11   7   0       13.72       17.89      9.38 o 
  12   7   0       47.75       55.54     27.53 o 
  13   7   0       80.16       72.88     14.46 o 
  14   7   0       49.25       26.24     10.13 o 
   0   8   0      367.81      343.27     27.58 o 
   1   8   0     1309.33     1253.25     37.72 o 
   2   8   0     1620.25     1585.89     37.45 o 
   3   8   0      105.43      119.41     11.39 o 
   4   8   0        1.13        4.74      4.61 o 
   5   8   0     2552.92     2662.11     56.09 o 
   6   8   0     3207.11     3993.06     86.72 o 
   7   8   0     1309.54     1627.41     58.30 o 
   8   8   0      696.12      945.04     45.35 o 
   9   8   0     1301.05     1404.43    197.60 o 
  10   8   0      298.75      298.48     27.30 o 
  11   8   0       46.21       39.45     11.59 o 
  12   8   0       11.66        8.86      7.94 o 
  13   8   0     2202.62     2211.85    124.97 o 
  14   8   0      891.01      838.70     56.03 o 
   1   9   0     1069.93     1059.94     36.93 o 
   2   9   0      639.90      667.58     25.64 o 
   3   9   0     1328.03     1255.14     36.35 o 
   4   9   0      796.03      795.90     46.18 o 
   5   9   0      551.01      650.04     96.27 o 
   6   9   0        1.70      221.13    241.85 o 
   7   9   0        1.06      479.75    572.26 o 
   8   9   0      143.50      287.36    126.73 o 
   9   9   0      305.56      367.70     30.68 o 
  10   9   0      548.10      674.52    116.18 o 
  11   9   0      533.23      561.24     39.63 o 
  12   9   0      690.89      683.90     47.64 o 
  13   9   0      234.21      239.77     40.29 o 
   0  10   0        7.19       12.39      7.29 o 
   1  10   0      105.89      117.38     11.61 o 
   2  10   0     1720.71     1783.19     55.82 o 
   3  10   0      496.87      544.38     33.06 o 
   4  10   0      109.59      108.68     14.54 o 
   5  10   0        3.85      450.07    419.62 o 
   6  10   0     1804.59     2007.03    398.79 o 
   7  10   0      300.40      294.33     41.37 o 
   8  10   0      218.67      281.55     38.94 o 
   9  10   0      494.20      527.62     64.72 o 
  10  10   0      121.01      117.65     18.90 o 
  11  10   0       12.89       -7.86      8.21 o 
  12  10   0       49.97       32.35     19.38 o 
   1  11   0      204.38      187.12     15.25 o 
   2  11   0     1806.15     1870.06     55.11 o 
   3  11   0     1395.57     1373.25     59.29 o 
   4  11   0     4079.43     3801.48    121.85 o 
   5  11   0      767.01      776.78     46.13 o 
   6  11   0        3.42        2.40      6.28 o 
   7  11   0      127.87      200.59     69.17 o 
   8  11   0        6.21       11.81      9.27 o 
   9  11   0      247.93      220.72     35.84 o 
  10  11   0      474.90      505.68     55.46 o 
   0  12   0       12.22       16.02      5.65 o 
   1  12   0      315.34      286.28     19.51 o 
   2  12   0      341.79      344.84     22.12 o 
   3  12   0       27.31      192.54    138.40 o 
   4  12   0       13.76      310.41    331.75 o 
   5  12   0       27.04      278.69    300.78 o 
   6  12   0      715.32      836.29    194.06 o 
   7  12   0     1457.20     1423.52    112.63 o 
   8  12   0      170.87      164.00     30.48 o 
   9  12   0        1.82       14.87     14.21 o 
   1  13   0        8.04        0.62     10.14 o 
   2  13   0      628.66      578.96     63.37 o 
   3  13   0      660.35      678.92     66.91 o 
   4  13   0     1880.72     1784.63    109.00 o 
   5  13   0     1955.03     1716.12    107.94 o 
   6  13   0      480.24      380.43     53.57 o 
 -17   1   1      239.24      229.11     26.74 o 
 -16   1   1     1471.46     1502.29     65.16 o 
 -15   1   1      767.33      864.62     47.79 o 
 -14   1   1      895.77     1010.35     49.41 o 
 -13   1   1      590.79      622.67     36.72 o 
 -12   1   1        1.24       -1.83      4.92 o 
 -11   1   1     1602.12     1514.79     53.48 o 
 -10   1   1     4834.85     4867.29     90.08 o 
  -9   1   1     8825.18     8784.14    113.75 o 
  -8   1   1     2713.94     2441.23     46.79 o 
  -7   1   1     2217.78     2045.16     39.37 o 
  -6   1   1     3395.77     3581.08     47.83 o 
  -5   1   1      211.72      188.09     10.08 o 
  -4   1   1     1417.59     1306.23     22.81 o 
  -3   1   1     2254.42     2197.67     34.01 o 
  -2   1   1     7419.11     8011.60     45.06 o 
   2   1   1     6072.24     6031.74     64.96 o 
   3   1   1     2811.87     2807.72     49.17 o 
   4   1   1     8179.79     7629.73     77.85 o 
   5   1   1     4587.38     4217.84     88.19 o 
   6   1   1     1256.20     1123.37     49.38 o 
   7   1   1     3009.33     2972.55     86.33 o 
   8   1   1      210.32      161.49     21.69 o 
   9   1   1      215.42      219.46     19.54 o 
  10   1   1     1246.28     1235.09     48.12 o 
  11   1   1     1243.19     1245.36     50.81 o 
  12   1   1     3438.82     3398.05     92.67 o 
  13   1   1      974.35     1017.89     50.75 o 
  14   1   1      356.16      323.25     30.65 o 
  15   1   1       32.40       32.40     11.09 o 
  16   1   1       65.95       59.16     13.39 o 
 -17   2   1      231.65      253.34     30.06 o 
 -16   2   1       22.19       34.35     14.53 o 
 -15   2   1       25.94       42.78     14.64 o 
 -14   2   1      118.58      172.80     53.96 o 
 -13   2   1        9.01       11.86     15.06 o 
 -12   2   1      561.99      641.43     50.19 o 
 -11   2   1      105.64      117.00     60.65 o 
 -10   2   1       25.78       22.53     15.16 o 
  -9   2   1     1406.71     1380.74     51.92 o 
  -8   2   1      244.43      238.73     14.88 o 
  -7   2   1      314.11      283.43     14.84 o 
  -6   2   1        8.41       38.42      5.61 o 
  -5   2   1     1870.35     1829.02     26.56 o 
  -4   2   1      214.43      241.19     13.23 o 
  -3   2   1     1540.44     2284.82     44.15 o 
  -2   2   1     5156.46     6161.47    249.81 o 
  -1   2   1    10830.23    11691.03    110.60 o 
   0   2   1     2208.85     2212.02     46.43 o 
   1   2   1       26.43       33.17      2.88 o 
   2   2   1      337.64      294.54      8.31 o 
   3   2   1     4139.01     4374.24     46.75 o 
   4   2   1      713.39      722.37     19.69 o 
   5   2   1     4972.22     5053.64     52.08 o 
   6   2   1      190.60      188.02      9.77 o 
   7   2   1      124.35       98.32     21.14 o 
   8   2   1       21.20        8.14      4.41 o 
   9   2   1       90.79       85.47     18.11 o 
  10   2   1     1362.94     1195.30     66.02 o 
  11   2   1        0.37       -8.60     10.10 o 
  12   2   1       12.21       14.66      5.92 o 
  13   2   1        0.73        3.59     18.20 o 
  14   2   1      772.46      738.27     45.86 o 
  15   2   1        2.63       13.01     10.27 o 
  16   2   1      179.87      184.72     27.03 o 
 -17   3   1      664.36      673.48     46.37 o 
 -16   3   1     1446.87     1535.12     67.39 o 
 -15   3   1     1474.94     1505.70     85.84 o 
 -14   3   1     1564.47     1578.35     63.60 o 
 -13   3   1     1632.19     1539.32     60.14 o 
 -12   3   1      238.68      352.28    183.58 o 
 -11   3   1     1178.01     1190.69     47.80 o 
 -10   3   1     5216.15     5047.45     92.65 o 
  -9   3   1     9158.93     8974.10    117.06 o 
  -8   3   1     9481.45     9500.87     95.34 o 
  -7   3   1     1749.77     1634.05     27.58 o 
  -6   3   1     2963.90     3026.74     51.10 o 
  -5   3   1       89.35      135.26      7.40 o 
  -4   3   1      411.24      517.62     15.48 o 
  -3   3   1     1530.10     2812.08     46.49 o 
  -2   3   1       52.20      122.97      7.30 o 
  -1   3   1    14571.89    14884.67     90.06 o 
   0   3   1     7337.17     7470.27     50.17 o 
   1   3   1     4312.40     4450.87     36.20 o 
   2   3   1      382.67      396.82     10.92 o 
   3   3   1     1023.61      928.02     18.10 o 
   4   3   1     6201.89     6307.89     92.06 o 
   5   3   1     2876.30     2601.88     31.83 o 
   6   3   1     2346.43     2118.84     30.67 o 
   7   3   1     2397.11     2344.60     34.62 o 
   8   3   1     1661.51     1603.80     37.71 o 
   9   3   1        1.35        1.01      2.83 o 
  10   3   1     1432.99     1338.56     38.20 o 
  11   3   1     2098.67     2015.43     57.25 o 
  12   3   1     1523.74     1561.81     83.77 o 
  13   3   1     4568.08     4595.84    149.72 o 
  14   3   1     2052.56     2044.80     76.53 o 
  15   3   1      486.99      519.70     54.31 o 
  16   3   1      266.68      269.81     30.93 o 
 -16   4   1        3.77       34.37     15.69 o 
 -15   4   1       67.61      102.80     24.38 o 
 -14   4   1      436.20      457.29     35.23 o 
 -13   4   1      157.64      186.63     21.81 o 
 -12   4   1     1417.71     1632.85    306.84 o 
 -11   4   1     1462.83     1970.14    738.91 o 
 -10   4   1      114.74      288.66    361.13 o 
  -9   4   1       31.65       17.96      5.27 o 
  -8   4   1       14.18        7.10      3.24 o 
  -7   4   1      421.57      437.10     13.76 o 
  -6   4   1      607.53      735.20     40.69 o 
  -5   4   1      284.81      360.91     33.88 o 
  -4   4   1      312.05      392.46     36.06 o 
  -3   4   1     2901.65     3695.95    323.36 o 
  -2   4   1     4667.17     4914.86     62.18 o 
  -1   4   1     2327.22     2448.54     26.17 o 
   0   4   1      145.24      176.91      9.33 o 
   1   4   1     2610.89     2710.89     31.91 o 
   2   4   1     3551.00     3438.36     46.50 o 
   3   4   1      223.02      212.10      9.57 o 
   4   4   1      183.37      281.07     10.64 o 
   5   4   1      445.85      481.99     16.82 o 
   6   4   1      500.54      520.68     16.10 o 
   7   4   1      798.90      829.84     21.40 o 
   8   4   1      345.23      320.89     17.85 o 
   9   4   1     1234.86     1129.91     34.35 o 
  10   4   1      241.17      238.30     16.78 o 
  11   4   1        7.29        0.97     15.66 o 
  12   4   1       60.22       86.51     20.26 o 
  13   4   1       82.10       58.15     17.20 o 
  14   4   1      116.34      116.25     26.92 o 
  15   4   1       18.94        5.73     16.43 o 
  16   4   1        2.15       25.08     17.31 o 
 -16   5   1      307.61      291.73     31.73 o 
 -15   5   1     1080.99     1056.74     60.32 o 
 -14   5   1      405.36      399.51     42.54 o 
 -13   5   1      201.62      245.04     29.72 o 
 -12   5   1      123.22      378.20    324.64 o 
 -11   5   1      926.28     1286.06    419.72 o 
 -10   5   1     2526.28     2576.40     69.47 o 
  -9   5   1     4422.10     4400.34    196.60 o 
  -8   5   1     3900.14     3855.18     53.37 o 
  -7   5   1     2472.93     3203.50    106.04 o 
  -6   5   1      324.70      357.33     28.46 o 
  -5   5   1      193.41      266.44     20.64 o 
  -4   5   1     2836.78     3677.67    322.87 o 
  -3   5   1     2116.87     2229.00     54.90 o 
  -2   5   1    14272.02    14465.44     92.85 o 
  -1   5   1     8629.56     8557.61     63.27 o 
   0   5   1    17399.01    18158.17    153.74 o 
   1   5   1     3376.67     3369.52     44.37 o 
   2   5   1      961.47     1018.77     23.44 o 
   3   5   1      468.31      495.27     14.15 o 
   4   5   1     4587.29     4691.30     45.73 o 
   5   5   1     4687.90     4696.21     85.77 o 
   6   5   1     2612.73     2444.24     45.32 o 
   7   5   1     1030.19      945.09     41.98 o 
   8   5   1      992.72      911.27     39.70 o 
   9   5   1      174.19      195.11     15.04 o 
  10   5   1       40.99       42.23      8.14 o 
  11   5   1      581.89      542.98     35.82 o 
  12   5   1      561.37      652.06     40.45 o 
  13   5   1     1354.58     1474.16     87.32 o 
  14   5   1      397.52      368.80     45.76 o 
  15   5   1       20.22       18.23     16.41 o 
 -15   6   1       24.26       28.92     30.19 o 
 -14   6   1      116.17       90.35     16.46 o 
 -13   6   1      294.17      290.99     34.54 o 
 -12   6   1      605.64      597.22     37.42 o 
 -11   6   1     1211.49     1282.76    196.97 o 
 -10   6   1       95.79      141.88     53.46 o 
  -9   6   1      123.29      547.99    529.22 o 
  -8   6   1      921.36     1149.43     59.65 o 
  -7   6   1      681.51     1021.53     27.42 o 
  -6   6   1      758.78     1190.35     38.66 o 
  -5   6   1       20.76       25.82      4.53 o 
  -4   6   1      184.40      183.12     10.01 o 
  -3   6   1      692.19      609.07     21.35 o 
  -2   6   1     1347.18     1441.75     25.55 o 
  -1   6   1      969.26     1065.38     24.56 o 
   0   6   1      740.90      717.42     23.80 o 
   1   6   1      320.75      291.39     17.30 o 
   2   6   1     5760.73     5706.17     59.66 o 
   3   6   1      355.35      341.89     12.67 o 
   4   6   1      602.56      643.38     18.17 o 
   5   6   1       44.96       41.59      5.10 o 
   6   6   1      650.19      741.53     31.62 o 
   7   6   1      627.30      634.16     33.37 o 
   8   6   1       14.64       36.39      9.74 o 
   9   6   1      623.13      590.83     34.75 o 
  10   6   1       67.97       50.93     17.11 o 
  11   6   1      340.02      288.39     45.97 o 
  12   6   1       13.96       -0.35     17.32 o 
  13   6   1        8.07        2.41      8.80 o 
  14   6   1      437.23      402.55     48.88 o 
  15   6   1      593.98      535.46     57.66 o 
 -15   7   1      709.61      672.72     46.38 o 
 -14   7   1      300.96      306.64     30.21 o 
 -13   7   1       24.29       12.47     14.24 o 
 -12   7   1      157.90      172.95     22.35 o 
 -11   7   1       25.40       85.81     52.13 o 
 -10   7   1      995.11     1176.01     81.73 o 
  -9   7   1      714.38      985.10     99.18 o 
  -8   7   1      954.19     1323.13    116.21 o 
  -7   7   1     4174.34     5938.64    557.58 o 
  -6   7   1      945.31     1289.16     37.78 o 
  -5   7   1       47.83       53.84      6.87 o 
  -4   7   1      107.70      113.14      9.40 o 
  -3   7   1     2332.02     2363.20     39.90 o 
  -2   7   1     5102.27     5244.58     74.71 o 
  -1   7   1     1939.51     1848.89     35.44 o 
   0   7   1      292.14      273.78     12.44 o 
   1   7   1       81.38       72.14      7.47 o 
   2   7   1       62.45       79.14      9.03 o 
   3   7   1      499.47      468.62     17.36 o 
   4   7   1     1530.02     1498.89     32.12 o 
   5   7   1     2658.79     2559.67     49.53 o 
   6   7   1     1085.37     1108.37     47.69 o 
   7   7   1      966.57     1090.66    110.58 o 
   8   7   1        3.07        8.66      6.94 o 
   9   7   1      204.84      217.96     21.80 o 
  10   7   1      404.82      375.80     30.21 o 
  11   7   1     1040.43     1038.40     51.57 o 
  12   7   1     1587.69     1598.80     66.08 o 
  13   7   1      810.92      788.46     48.54 o 
  14   7   1      179.28      158.09     32.75 o 
 -14   8   1      281.47      295.73     31.59 o 
 -13   8   1      505.54      455.46     36.08 o 
 -12   8   1     1435.86     1497.01     66.18 o 
 -11   8   1     1836.18     1867.71     80.76 o 
 -10   8   1      438.64      515.37     36.55 o 
  -9   8   1      354.82      826.66    467.86 o 
  -8   8   1      973.31     2559.27   1204.81 o 
  -7   8   1      613.92      825.48     40.21 o 
  -6   8   1     2023.05     2327.23    250.60 o 
  -5   8   1      632.65      667.17     43.18 o 
  -4   8   1     1044.48     1054.48     43.01 o 
  -3   8   1     2341.41     2297.32     41.09 o 
  -2   8   1     1310.33     1298.16     32.90 o 
  -1   8   1       45.90       48.81      6.47 o 
   0   8   1      421.44      467.20     22.59 o 
   1   8   1      124.43      105.29     10.88 o 
   2   8   1     1891.78     1900.44     54.10 o 
   3   8   1     1999.84     2003.34     50.73 o 
   4   8   1      956.35     1017.74     31.40 o 
   5   8   1      895.65      879.08     28.76 o 
   6   8   1       29.86       28.59      8.82 o 
   7   8   1       55.38       78.05     14.22 o 
   8   8   1      114.27      141.15     18.89 o 
   9   8   1      588.41      645.01     39.37 o 
  10   8   1      507.73      468.65     41.57 o 
  11   8   1      200.28      177.48     22.20 o 
  12   8   1      301.33      299.65     29.57 o 
  13   8   1       14.02        7.75     13.42 o 
 -13   9   1       26.92        7.82     24.40 o 
 -12   9   1      185.78      177.32     22.31 o 
 -11   9   1       84.06      140.20     19.67 o 
 -10   9   1      715.40      872.92     82.95 o 
  -9   9   1      534.35      777.28    171.38 o 
  -8   9   1     1574.00     2271.34     71.93 o 
  -7   9   1     3471.01     4840.42    147.67 o 
  -6   9   1     1201.64     1741.24    487.98 o 
  -5   9   1      410.05      390.74     27.95 o 
  -4   9   1        4.86        6.97      4.68 o 
  -3   9   1     3107.18     3073.94     54.82 o 
  -2   9   1      568.11      533.96     29.12 o 
  -1   9   1     1107.59     1157.05     48.36 o 
   0   9   1      183.65      164.86     14.06 o 
   1   9   1      373.05      371.55     21.76 o 
   2   9   1       29.82       23.19      5.92 o 
   3   9   1      234.33      221.17     13.18 o 
   4   9   1        7.24       11.40      6.57 o 
   5   9   1      584.55      582.37     62.05 o 
   6   9   1     1029.60      995.64     39.14 o 
   7   9   1     1245.67     1261.89     54.47 o 
   8   9   1      903.45      972.15     48.79 o 
   9   9   1      253.91      257.78     26.20 o 
  10   9   1      148.97      127.11     19.18 o 
  11   9   1      173.83      170.87     22.37 o 
  12   9   1     1069.32     1064.91     57.26 o 
 -12  10   1      422.62      465.51     37.93 o 
 -11  10   1     1292.64     1644.47    347.31 o 
 -10  10   1      399.03      521.37     63.78 o 
  -9  10   1       55.74       82.43     24.59 o 
  -8  10   1      295.72      333.41     43.11 o 
  -7  10   1      167.44      157.75     28.42 o 
  -6  10   1      968.47     1109.19    132.81 o 
  -5  10   1     1515.63     1564.88     43.64 o 
  -4  10   1      622.91      615.34     38.65 o 
  -3  10   1     1478.17     1527.97     41.04 o 
  -2  10   1      813.28      820.25     34.22 o 
  -1  10   1       37.05       42.78      7.07 o 
   0  10   1      126.90      126.36     13.58 o 
   1  10   1     1347.96     1518.21     46.66 o 
   2  10   1      443.71      477.67     24.63 o 
   3  10   1      735.93      747.85     29.78 o 
   4  10   1      108.35      117.52     14.38 o 
   5  10   1      162.27      163.42     18.93 o 
   6  10   1       79.01      110.55     52.60 o 
   7  10   1      523.49      485.73     29.46 o 
   8  10   1     1841.57     1954.53     71.69 o 
   9  10   1     1223.60     1332.88     93.14 o 
  10  10   1      450.44      494.59     38.65 o 
  11  10   1      293.83      273.12     29.59 o 
 -11  11   1        9.98       13.74     18.05 o 
 -10  11   1       10.00        4.81     11.68 o 
  -9  11   1       29.34       13.60     11.66 o 
  -8  11   1      624.00      675.63     62.23 o 
  -7  11   1      628.66      835.30    210.39 o 
  -6  11   1       74.34      274.15    171.19 o 
  -5  11   1        4.90       -0.02     10.18 o 
  -4  11   1      292.58      285.56     27.00 o 
  -3  11   1     1599.00     1538.15     61.52 o 
  -2  11   1      967.03      952.76     44.96 o 
  -1  11   1      187.79      195.48     15.09 o 
   0  11   1      705.72      702.27     36.88 o 
   1  11   1      276.71      295.74     21.80 o 
   2  11   1        6.06        6.70      7.11 o 
   3  11   1        1.02        1.60     10.44 o 
   4  11   1      266.97      247.45     23.92 o 
   5  11   1      897.16      904.17     45.25 o 
   6  11   1      548.93      553.52     36.29 o 
   7  11   1       96.37       94.82     19.41 o 
   8  11   1      216.19      220.94     32.99 o 
   9  11   1       16.29        6.39      7.26 o 
  10  11   1       61.16       50.80     11.56 o 
  -9  12   1        0.75       -6.19     15.88 o 
  -8  12   1       12.09        8.65     13.18 o 
  -7  12   1      697.31      690.74     44.83 o 
  -6  12   1     1430.54     1429.45     63.33 o 
  -5  12   1     1958.72     1856.83    166.63 o 
  -4  12   1      974.58     1061.94     53.12 o 
  -3  12   1      526.30      811.18    313.06 o 
  -2  12   1      203.99      227.02     25.30 o 
  -1  12   1       34.20       20.26      7.83 o 
   0  12   1      276.20      273.11     27.80 o 
   1  12   1     1359.83     1325.79     62.42 o 
   2  12   1      731.49      714.13     43.24 o 
   3  12   1     1257.12     1198.05     70.73 o 
   4  12   1     1045.49     1025.33     49.35 o 
   5  12   1        0.82        4.19      8.96 o 
   6  12   1        1.49       -8.09      8.09 o 
   7  12   1        3.58        3.34      9.97 o 
  -6  13   1      104.12       49.24     20.60 o 
  -5  13   1      160.59      124.48     33.06 o 
  -4  13   1      217.06      226.21     41.77 o 
  -3  13   1      142.21      108.50     31.19 o 
  -2  13   1      769.40      633.20     66.60 o 
  -1  13   1        3.19       -5.40     12.81 o 
   0  13   1       58.07       76.78     18.12 o 
   1  13   1       49.09       17.95     36.32 o 
   2  13   1       70.60       60.63     20.07 o 
   3  13   1       20.00       23.04     16.76 o 
   4  13   1      204.88      196.65     35.61 o 
   5  13   1      347.99      327.04     47.74 o 
   6  13   1      246.60      166.97     31.46 o 
 -17   0   2     1208.36     1152.54     81.42 o 
 -16   0   2      247.17      271.15     39.00 o 
 -15   0   2      474.42      497.00     48.92 o 
 -14   0   2     2241.61     2203.89     98.33 o 
 -13   0   2      293.48      253.74     32.29 o 
 -12   0   2       81.07       96.29     14.88 o 
 -11   0   2     3589.58     3517.26    154.48 o 
 -10   0   2     4616.79     4515.51     97.95 o 
  -9   0   2    10056.37     9275.83    172.44 o 
  -8   0   2      875.71      721.53     32.66 o 
  -7   0   2    10104.30    10799.45    162.73 o 
  -6   0   2     3940.54     3954.86     91.09 o 
  -5   0   2      199.15      122.33     15.19 o 
  -4   0   2     9988.34    10203.46    118.86 o 
  -3   0   2    23768.65    25017.79    162.99 o 
  -2   0   2     4737.14     4957.23     62.28 o 
  -1   0   2     8948.16     9023.97     46.37 o 
   0   0   2     3392.04     3428.55     44.65 o 
   1   0   2     9194.46     9065.82     89.65 o 
   2   0   2      168.73      203.63     15.95 o 
   3   0   2     6284.46     6372.86     97.94 o 
   4   0   2    22478.64    22824.09    204.13 o 
   5   0   2    15595.45    15856.05    185.61 o 
   6   0   2     3708.20     3788.24     98.00 o 
   7   0   2       14.30        4.87      5.32 o 
   8   0   2        0.66       -2.52      5.27 o 
   9   0   2     6328.70     6422.08    152.49 o 
  10   0   2       62.25       50.87     16.69 o 
  11   0   2     3170.47     3088.24    118.01 o 
  12   0   2     2328.64     2349.89    107.20 o 
  13   0   2      349.90      319.04     42.40 o 
  14   0   2      153.20      178.64     32.82 o 
  15   0   2      198.51      140.80     32.95 o 
  16   0   2      476.26      482.06     57.98 o 
 -17   1   2       35.44      122.55     32.68 o 
 -16   1   2        1.39       11.43      8.69 o 
 -15   1   2       33.27      120.30     41.87 o 
 -14   1   2      158.25      123.69     13.48 o 
 -13   1   2      125.88      230.26     26.39 o 
 -12   1   2       17.37       25.48     24.70 o 
 -11   1   2       37.01       37.92      9.86 o 
 -10   1   2      804.69      804.58     30.45 o 
  -9   1   2        5.76       14.36      4.12 o 
  -8   1   2      589.21      559.90     18.99 o 
  -7   1   2      107.52      106.25      7.83 o 
  -6   1   2      805.65      837.67     24.04 o 
  -5   1   2       67.25       78.99      5.42 o 
  -4   1   2     8835.46     9137.53     49.61 o 
  -3   1   2     3662.39     3816.28     37.39 o 
  -2   1   2     5734.76     6070.40     59.55 o 
  -1   1   2      756.70      765.81     14.11 o 
   0   1   2     5903.03     6058.39     47.66 o 
   1   1   2     1221.72     1308.91     22.08 o 
   2   1   2     1192.10     1151.21     38.05 o 
   3   1   2      644.26      613.26     31.16 o 
   4   1   2       18.57       15.44      3.09 o 
   5   1   2       64.40       73.14     13.74 o 
   6   1   2        1.30       -3.13      5.56 o 
   7   1   2        5.21       14.52      6.89 o 
   8   1   2       68.02       86.88     12.26 o 
   9   1   2       26.68       18.83      5.27 o 
  10   1   2       78.30       83.86     14.21 o 
  11   1   2      639.46      661.26     38.63 o 
  12   1   2      342.09      326.22     28.60 o 
  13   1   2      265.19      265.60     27.79 o 
  14   1   2       20.12        2.46      6.93 o 
  15   1   2       31.13        8.15      8.71 o 
  16   1   2       61.85       92.42     19.49 o 
 -17   2   2     1778.51     1892.29    104.65 o 
 -16   2   2      814.86      798.51     46.96 o 
 -15   2   2      358.26      329.00     24.14 o 
 -14   2   2     1265.14     1253.48     54.91 o 
 -13   2   2       13.21       22.64      7.09 o 
 -12   2   2      820.26      802.34     39.86 o 
 -11   2   2     3391.30     3360.92     76.96 o 
 -10   2   2     9544.44     9248.90    120.05 o 
  -9   2   2     4683.66     4316.43     64.62 o 
  -8   2   2     1966.35     1847.06     51.28 o 
  -7   2   2       90.64       75.72      6.40 o 
  -6   2   2       32.64       36.15      4.05 o 
  -5   2   2     1674.18     1498.27     23.10 o 
  -4   2   2      791.03      626.14     11.20 o 
  -3   2   2      149.22       97.31      3.58 o 
  -2   2   2     7789.45     7951.14    106.38 o 
  -1   2   2     1743.96     2103.32     71.07 o 
   0   2   2     4900.33     5168.45     79.23 o 
   1   2   2       13.30        7.92      2.14 o 
   2   2   2     1088.02     1063.59     25.72 o 
   3   2   2     5999.06     5506.73     50.14 o 
   4   2   2    13741.18    13260.97    210.72 o 
   5   2   2     4456.21     3997.54     44.75 o 
   6   2   2     2625.69     2635.75     39.56 o 
   7   2   2        1.76        4.18      3.48 o 
   8   2   2     3030.58     3144.86     57.40 o 
   9   2   2     2115.91     2113.44     50.18 o 
  10   2   2     2554.68     2509.98     57.77 o 
  11   2   2     3687.63     3571.06     63.63 o 
  12   2   2     6278.33     6390.15    126.61 o 
  13   2   2     2461.33     2573.84     84.05 o 
  14   2   2      306.68      307.42     30.79 o 
  15   2   2        2.17       22.02     12.30 o 
  16   2   2      641.84      639.54     47.31 o 
 -17   3   2      340.53      366.39     34.06 o 
 -16   3   2       44.91       50.19     11.66 o 
 -15   3   2       83.81      109.98     17.64 o 
 -14   3   2        4.62       33.53     19.88 o 
 -13   3   2      546.60      752.80    259.61 o 
 -12   3   2     1582.30     2255.62    946.11 o 
 -11   3   2      421.74      744.36    470.95 o 
 -10   3   2       63.51       91.22     70.99 o 
  -9   3   2       89.08       76.71     12.81 o 
  -8   3   2      833.64      806.66     26.40 o 
  -7   3   2      632.48      627.49     21.48 o 
  -6   3   2      489.92      494.17     13.57 o 
  -5   3   2        9.02       10.29      2.32 o 
  -4   3   2      517.90      533.37     12.57 o 
  -3   3   2      489.97      517.51     10.41 o 
  -2   3   2     8070.19     8818.50     59.29 o 
  -1   3   2     1881.13     2272.27     57.75 o 
   0   3   2     1102.26     1133.58     17.96 o 
   1   3   2       51.19       80.79      4.88 o 
   2   3   2        1.82        8.29      2.29 o 
   3   3   2      400.11      375.77     11.63 o 
   4   3   2     1523.08     1761.74     27.93 o 
   5   3   2      235.09      205.65     12.83 o 
   6   3   2     3224.98     3357.73     47.82 o 
   7   3   2      246.45      230.66     13.29 o 
   8   3   2      293.97      303.74     18.68 o 
   9   3   2       26.19       18.37      4.98 o 
  10   3   2        0.56        8.99      4.88 o 
  11   3   2        0.75       -2.56     10.33 o 
  12   3   2      387.62      433.48     34.28 o 
  13   3   2      430.60      441.96     35.25 o 
  14   3   2      146.86      155.30     22.92 o 
  15   3   2       56.16       75.67     16.65 o 
 -16   4   2     1200.66     1150.71     58.55 o 
 -15   4   2     1056.34     1086.31     81.35 o 
 -14   4   2       25.26       71.50     32.38 o 
 -13   4   2       16.17       41.33     50.58 o 
 -12   4   2     1629.67     1800.98    254.99 o 
 -11   4   2     3229.01     3366.74    106.97 o 
 -10   4   2     6933.72     6937.00    107.31 o 
  -9   4   2     3123.69     3234.51     57.21 o 
  -8   4   2     1881.28     1873.68     31.42 o 
  -7   4   2       90.47       98.80      6.99 o 
  -6   4   2       74.68       83.42      6.26 o 
  -5   4   2     6246.04     6705.95    255.33 o 
  -4   4   2      131.79      105.43      7.01 o 
  -3   4   2     2018.82     1991.24     24.92 o 
  -2   4   2     8358.86     8350.13    194.69 o 
  -1   4   2      792.37      689.20     34.68 o 
   0   4   2        4.19       10.39      1.74 o 
   1   4   2     1004.75     1102.43     19.50 o 
   2   4   2      214.55      179.61      9.15 o 
   3   4   2     9459.62     9202.81     61.69 o 
   4   4   2     3350.38     3147.68     38.68 o 
   5   4   2     1539.45     1322.08     32.76 o 
   6   4   2     1082.73     1136.99     28.40 o 
   7   4   2      747.24      781.96     28.88 o 
   8   4   2     1200.51     1119.83     62.77 o 
   9   4   2      164.78      152.19     14.69 o 
  10   4   2     1536.59     1484.92     47.27 o 
  11   4   2     1985.99     1988.21     95.63 o 
  12   4   2     3569.12     3548.41    133.22 o 
  13   4   2     1062.14      999.80     74.48 o 
  14   4   2       13.91       11.35     10.64 o 
  15   4   2        0.40       -9.70     16.33 o 
 -16   5   2        5.18       24.83     11.06 o 
 -15   5   2       23.90       23.71      9.34 o 
 -14   5   2       55.43       57.38     14.00 o 
 -13   5   2      271.73      374.82    107.54 o 
 -12   5   2     2301.83     2462.02    350.11 o 
 -11   5   2     1893.81     2098.24    453.93 o 
 -10   5   2      145.37      238.61    158.64 o 
  -9   5   2      386.99      365.87     18.37 o 
  -8   5   2       36.47       47.52      5.82 o 
  -7   5   2      544.10      550.59     24.21 o 
  -6   5   2      370.17      431.86     23.99 o 
  -5   5   2       19.92       30.90      3.63 o 
  -4   5   2     3675.10     4031.13     70.50 o 
  -3   5   2     2362.84     2529.32     40.71 o 
  -2   5   2      409.85      400.11     11.12 o 
  -1   5   2      183.20      210.41      9.79 o 
   0   5   2      172.64      167.80     13.31 o 
   1   5   2      422.23      364.91     12.28 o 
   2   5   2     1651.85     1682.75     29.63 o 
   3   5   2       60.87       58.38      5.52 o 
   4   5   2      175.33      194.15      9.53 o 
   5   5   2     2762.34     2632.60     39.69 o 
   6   5   2     4849.37     4927.75     69.06 o 
   7   5   2     2101.88     2195.14     60.75 o 
   8   5   2     1200.48     1226.94     47.92 o 
   9   5   2      216.11      170.16     18.94 o 
  10   5   2        3.77       -7.53      9.59 o 
  11   5   2     1143.72     1019.12     70.13 o 
  12   5   2       11.39       25.12     14.24 o 
  13   5   2      779.85      764.08     65.30 o 
  14   5   2     1091.37     1062.49     80.19 o 
  15   5   2      375.41      413.76     53.18 o 
 -15   6   2      903.99      847.46     49.22 o 
 -14   6   2       44.19       33.66      9.63 o 
 -13   6   2       50.49       31.89      9.69 o 
 -12   6   2       42.50       39.07     12.03 o 
 -11   6   2      655.08      671.38     37.24 o 
 -10   6   2      141.15      156.20     17.40 o 
  -9   6   2     1679.08     1740.91     37.81 o 
  -8   6   2     2424.48     3014.47     66.91 o 
  -7   6   2     1334.71     1894.19     45.41 o 
  -6   6   2      344.33      471.22     18.77 o 
  -5   6   2     1296.88     1513.82     91.87 o 
  -4   6   2     2191.89     2162.45     41.80 o 
  -3   6   2     5716.40     5797.32     76.77 o 
  -2   6   2     2009.81     1871.40     29.62 o 
  -1   6   2     5529.59     5743.16     77.43 o 
   0   6   2     2254.45     2347.60     40.31 o 
   1   6   2      330.89      313.56     13.57 o 
   2   6   2     2523.54     2334.42     46.46 o 
   3   6   2     8888.72     9346.67     91.85 o 
   4   6   2     4045.14     3886.91     49.58 o 
   5   6   2     2013.54     1896.17     35.52 o 
   6   6   2      870.18      877.44     25.44 o 
   7   6   2      587.79      616.97     33.49 o 
   8   6   2       12.59        6.65     10.49 o 
   9   6   2     1492.06     1394.15    102.44 o 
  10   6   2     1860.66     1799.26     64.95 o 
  11   6   2     2378.78     2435.25    109.87 o 
  12   6   2      602.67      624.63     57.91 o 
  13   6   2      165.11      137.71     28.77 o 
  14   6   2        7.40       15.36     14.63 o 
 -15   7   2       37.29       42.51     12.47 o 
 -14   7   2      358.89      326.07     29.54 o 
 -13   7   2     1199.34     1182.24     55.31 o 
 -12   7   2      928.08      914.72     59.35 o 
 -11   7   2      451.36      545.53    197.34 o 
 -10   7   2      283.07      566.78    384.02 o 
  -9   7   2      510.09      634.84     35.37 o 
  -8   7   2      406.35      520.22     32.81 o 
  -7   7   2     2163.28     3306.30     53.66 o 
  -6   7   2      586.60      750.27     38.22 o 
  -5   7   2       12.46       14.56      5.59 o 
  -4   7   2        1.79        6.72      3.86 o 
  -3   7   2      171.79      166.11      8.68 o 
  -2   7   2        5.54        4.49      2.08 o 
  -1   7   2     2205.19     2408.71     43.49 o 
   0   7   2      251.00      269.67     14.77 o 
   1   7   2     3742.71     3725.25     65.76 o 
   2   7   2     1223.27     1238.53     32.22 o 
   3   7   2      731.06      683.97     20.41 o 
   4   7   2        8.75        6.57      2.78 o 
   5   7   2       95.37       93.91      8.55 o 
   6   7   2      104.46      104.71     10.92 o 
   7   7   2      415.53      394.92     27.71 o 
   8   7   2      273.66      270.85     24.16 o 
   9   7   2      572.31      586.94     36.37 o 
  10   7   2      106.31      112.22     16.92 o 
  11   7   2      195.97      196.27     32.56 o 
  12   7   2       18.02       12.13     13.25 o 
  13   7   2      434.53      342.08     45.89 o 
  14   7   2      811.30      751.55     70.13 o 
 -14   8   2        1.77       -8.63      8.76 o 
 -13   8   2       85.97       63.69     13.88 o 
 -12   8   2      286.30      270.50     26.96 o 
 -11   8   2      604.01      629.49     39.15 o 
 -10   8   2      575.33      695.10     63.83 o 
  -9   8   2     1812.26     2416.31    377.29 o 
  -8   8   2     4134.27     5997.40    413.20 o 
  -7   8   2      378.30      620.17    132.80 o 
  -6   8   2       64.94       75.39      9.11 o 
  -5   8   2       12.17       14.36      5.15 o 
  -4   8   2     2153.85     2157.87     37.12 o 
  -3   8   2      426.09      412.16     15.50 o 
  -2   8   2     1318.29     1254.18     26.89 o 
  -1   8   2      595.23      633.73     19.24 o 
   0   8   2      100.77      102.09      8.87 o 
   1   8   2       13.63       16.79      5.31 o 
   2   8   2     2100.25     2123.31     38.99 o 
   3   8   2      525.51      572.21     21.86 o 
   4   8   2     1686.13     1678.61     35.36 o 
   5   8   2      568.29      582.75     21.97 o 
   6   8   2     1187.15     1164.36     37.83 o 
   7   8   2       75.18       61.96     12.15 o 
   8   8   2       18.04       17.47      5.70 o 
   9   8   2      547.71      546.89     36.39 o 
  10   8   2     2387.86     2346.28     78.10 o 
  11   8   2     1229.49     1150.01     57.06 o 
  12   8   2      343.07      319.23     45.58 o 
  13   8   2      444.87      425.46     53.29 o 
 -13   9   2      576.00      628.91     43.25 o 
 -12   9   2     1473.75     1513.56     67.12 o 
 -11   9   2      189.48      189.49     23.49 o 
 -10   9   2       24.92       41.32     25.76 o 
  -9   9   2        7.14       12.57      8.50 o 
  -8   9   2      937.29      942.38     68.67 o 
  -7   9   2     2047.61     2154.53    100.24 o 
  -6   9   2     1427.29     1476.96     58.65 o 
  -5   9   2        5.49        3.98     18.29 o 
  -4   9   2      170.68      172.73     12.42 o 
  -3   9   2      118.43      100.19      9.32 o 
  -2   9   2      275.29      253.13     14.65 o 
  -1   9   2       11.02        4.32      4.65 o 
   0   9   2      333.93      325.47     17.74 o 
   1   9   2      298.91      302.16     19.36 o 
   2   9   2      389.10      412.09     23.56 o 
   3   9   2        2.79        0.25      3.38 o 
   4   9   2      243.59      226.90     15.33 o 
   5   9   2      335.73      324.38     20.57 o 
   6   9   2     1735.05     1566.51     70.40 o 
   7   9   2      848.78      818.50     34.60 o 
   8   9   2     1845.28     1842.42     66.41 o 
   9   9   2      779.74      760.20     44.65 o 
  10   9   2      104.08       87.93     16.92 o 
  11   9   2        0.07       -9.70     16.35 o 
  12   9   2      103.39       65.74     22.97 o 
 -12  10   2      294.79      329.84     70.25 o 
 -11  10   2      400.08      449.89     54.52 o 
 -10  10   2      157.14      226.50     39.33 o 
  -9  10   2      330.75      394.79     52.08 o 
  -8  10   2      176.72      352.07     50.29 o 
  -7  10   2        1.15      131.74     30.76 o 
  -6  10   2      401.39      394.85     25.39 o 
  -5  10   2      194.94      218.05     15.78 o 
  -4  10   2     1021.72     1085.97     33.23 o 
  -3  10   2     1628.68     1640.57     45.97 o 
  -2  10   2      621.67      687.48     25.34 o 
  -1  10   2      908.27      928.55     29.88 o 
   0  10   2       29.71       15.21      5.67 o 
   1  10   2      173.85      166.52     19.12 o 
   2  10   2      504.80      505.48     27.48 o 
   3  10   2      645.07      643.72     48.44 o 
   4  10   2      105.16      105.32     11.82 o 
   5  10   2      357.53      329.13     25.79 o 
   6  10   2      274.65      276.81     23.70 o 
   7  10   2       53.16       37.13      8.15 o 
   8  10   2       53.82       22.36     15.86 o 
   9  10   2      181.21      177.58     30.35 o 
  10  10   2      218.86      197.73     25.32 o 
  11  10   2      397.13      349.67     33.37 o 
 -11  11   2      522.23      533.14     61.19 o 
 -10  11   2      191.59      188.29     36.51 o 
  -9  11   2      165.75      125.74     29.77 o 
  -8  11   2      412.66      437.19     50.30 o 
  -7  11   2     1455.77     1515.56     91.57 o 
  -6  11   2      721.01      748.74     62.27 o 
  -5  11   2      717.30      673.77     42.62 o 
  -4  11   2       99.91      122.03     19.08 o 
  -3  11   2      461.44      401.87     37.86 o 
  -2  11   2      271.56      242.84     23.98 o 
  -1  11   2      244.23      250.60     24.47 o 
   0  11   2     1743.25     1802.46     74.73 o 
   1  11   2     1108.72     1118.18     36.06 o 
   2  11   2     1053.90     1059.08     51.23 o 
   3  11   2      243.73      252.39     24.82 o 
   4  11   2       40.05       26.52      6.43 o 
   5  11   2      430.29      428.66     24.80 o 
   6  11   2      445.11      426.19     59.58 o 
   7  11   2     2148.67     2133.72    125.96 o 
   8  11   2     1249.32     1250.14     58.34 o 
   9  11   2      461.08      409.70     53.85 o 
  -9  12   2        7.30      -17.63     17.63 o 
  -8  12   2       65.88       82.65     25.06 o 
  -7  12   2      209.70      186.42     37.91 o 
  -6  12   2       85.63       46.30     31.62 o 
  -5  12   2       74.31       73.93     15.64 o 
  -4  12   2      245.55      225.89     26.37 o 
  -3  12   2     1204.80     1167.04     56.09 o 
  -2  12   2      805.42      768.49     44.73 o 
  -1  12   2      483.49      425.31     33.26 o 
   0  12   2      145.54      112.56     17.25 o 
   1  12   2      206.17      220.07     20.44 o 
   2  12   2      559.86      488.93     29.71 o 
   3  12   2      866.75      770.98     44.49 o 
   4  12   2      376.39      348.93     30.22 o 
   5  12   2      112.41      113.54     20.27 o 
   6  12   2        7.24       12.02     21.03 o 
   7  12   2       32.34       10.31     11.24 o 
  -6  13   2      856.82      863.23     53.04 o 
  -5  13   2      730.96      741.36     48.68 o 
  -4  13   2       10.11       12.68     20.53 o 
  -3  13   2      104.80      139.20     32.15 o 
  -2  13   2        3.17       11.06     16.76 o 
  -1  13   2      782.66      752.49     46.16 o 
   0  13   2      874.30      893.77     58.76 o 
   1  13   2     1025.08     1013.79     44.54 o 
   2  13   2     1080.23     1041.15     45.63 o 
   3  13   2      290.30      282.28     32.12 o 
   4  13   2      267.12      180.84     34.33 o 
   5  13   2       15.11       -2.71     12.52 o 
 -17   1   3      518.24      529.28     38.20 o 
 -16   1   3      109.93      125.42     18.00 o 
 -15   1   3      370.58      325.40     23.22 o 
 -14   1   3       74.97       60.58      9.83 o 
 -13   1   3      465.84      443.18     30.42 o 
 -12   1   3      322.56      343.21     23.31 o 
 -11   1   3     1824.40     1794.35     45.82 o 
 -10   1   3     4693.61     4573.48     68.52 o 
  -9   1   3     1330.84     1302.40     33.92 o 
  -8   1   3      332.67      339.10     14.31 o 
  -7   1   3     3275.29     3322.73     52.50 o 
  -6   1   3    11968.48    12025.17     94.06 o 
  -5   1   3    11825.40    11956.38    102.37 o 
  -4   1   3     7343.42     7261.39     72.06 o 
  -3   1   3     3428.90     3172.84     35.60 o 
  -2   1   3     2585.59     2459.70     40.07 o 
  -1   1   3     1057.85     1111.06     21.89 o 
   0   1   3     1878.89     1774.56     23.33 o 
   1   1   3     8741.87     8955.84     54.67 o 
   2   1   3    14631.15    14636.37    107.14 o 
   3   1   3    22113.95    22843.66    145.71 o 
   4   1   3     9744.34     9603.40    102.36 o 
   5   1   3     3127.20     3305.96     52.48 o 
   6   1   3      223.61      203.82      8.95 o 
   7   1   3     1717.95     1613.58     51.22 o 
   8   1   3     4268.41     4189.89     98.51 o 
   9   1   3     1078.80     1074.59     46.84 o 
  10   1   3      370.40      380.39     29.41 o 
  11   1   3     3929.68     4103.94     99.74 o 
  12   1   3      272.65      263.86     27.68 o 
  13   1   3      306.93      260.18     27.40 o 
  14   1   3       59.74       44.05     26.78 o 
  15   1   3     1069.79     1119.22     61.67 o 
 -17   2   3       83.22       71.07     16.34 o 
 -16   2   3        0.60       23.93      8.89 o 
 -15   2   3       11.10      386.42    298.24 o 
 -14   2   3       47.59      822.31    862.82 o 
 -13   2   3       19.73      444.61    620.88 o 
 -12   2   3       46.04       86.30     54.24 o 
 -11   2   3       71.31       60.37     11.07 o 
 -10   2   3        3.28        4.52      3.70 o 
  -9   2   3       27.70       20.95      4.50 o 
  -8   2   3     2402.30     2461.84     37.98 o 
  -7   2   3      776.48      840.27     23.56 o 
  -6   2   3       91.39       99.05      6.35 o 
  -5   2   3     5876.45     6145.62     42.76 o 
  -4   2   3        1.04        2.53      1.64 o 
  -3   2   3     3083.28     3181.57     31.55 o 
  -2   2   3     4367.76     4905.67     55.97 o 
  -1   2   3     2080.50     2080.77     27.14 o 
   0   2   3      232.57      231.46     10.39 o 
   1   2   3        2.13        6.03      2.59 o 
   2   2   3     2048.10     2011.94     60.20 o 
   3   2   3     2368.28     2626.49     48.86 o 
   4   2   3       17.25       18.57      4.69 o 
   5   2   3        9.22        7.44      7.09 o 
   6   2   3       18.07       41.77      9.06 o 
   7   2   3     1047.45      961.22     26.69 o 
   8   2   3      190.48      177.96     11.29 o 
   9   2   3      180.30      171.61     12.44 o 
  10   2   3       91.92       68.40      9.05 o 
  11   2   3     1156.46     1082.09     52.03 o 
  12   2   3       25.58       33.88     12.10 o 
  13   2   3      125.06      119.63     19.70 o 
  14   2   3      276.17      298.76     31.55 o 
  15   2   3      477.90      454.99     40.26 o 
 -17   3   3      793.82      867.93     49.54 o 
 -16   3   3      208.17      266.67     41.59 o 
 -15   3   3        1.78       28.00     30.76 o 
 -14   3   3       67.46       80.72     14.28 o 
 -13   3   3      840.78      837.34     41.49 o 
 -12   3   3     2716.74     2821.15    168.13 o 
 -11   3   3     2004.00     1958.75     57.11 o 
 -10   3   3     1138.42     1061.86     39.69 o 
  -9   3   3     1933.52     1878.56     41.09 o 
  -8   3   3      396.54      384.50     17.25 o 
  -7   3   3      545.24      539.08     23.53 o 
  -6   3   3     3471.33     3230.65     37.59 o 
  -5   3   3     4920.72     4816.65     31.85 o 
  -4   3   3     6466.01     6328.70     58.52 o 
  -3   3   3      268.32      197.30      7.88 o 
  -2   3   3     1236.55     1430.50     35.98 o 
  -1   3   3     1181.13     1352.11     27.90 o 
   0   3   3     1372.79     1184.91     31.76 o 
   1   3   3      436.16      325.36     11.93 o 
   2   3   3     6277.74     5747.01     95.79 o 
   3   3   3     8683.81     8115.40     80.11 o 
   4   3   3     2454.20     2257.59     44.66 o 
   5   3   3     1791.89     1807.42     48.29 o 
   6   3   3      745.21      794.70     34.22 o 
   7   3   3      676.26      679.02     48.51 o 
   8   3   3     1587.08     1471.45     73.86 o 
   9   3   3      618.27      580.74     49.43 o 
  10   3   3     7170.90     7218.60    212.56 o 
  11   3   3     3581.00     3594.70    157.59 o 
  12   3   3     2108.71     2162.17     93.41 o 
  13   3   3      263.63      233.81     26.99 o 
  14   3   3      134.11       97.86     18.91 o 
  15   3   3      645.71      696.22     49.54 o 
 -16   4   3       52.23       65.08     14.42 o 
 -15   4   3      238.83      265.99     52.72 o 
 -14   4   3       98.86      314.21    322.98 o 
 -13   4   3      136.77      428.87    397.66 o 
 -12   4   3      692.21      877.64    340.77 o 
 -11   4   3        2.01       71.57    116.73 o 
 -10   4   3       78.80      110.51     53.04 o 
  -9   4   3        1.93        2.60      4.37 o 
  -8   4   3     1971.76     2032.28     40.55 o 
  -7   4   3     3736.00     3745.39     61.23 o 
  -6   4   3      782.79      794.30     16.89 o 
  -5   4   3      435.45      460.83     12.08 o 
  -4   4   3      240.82      312.40     10.33 o 
  -3   4   3     3603.86     3773.74     88.05 o 
  -2   4   3      994.37      992.09     32.87 o 
  -1   4   3     2230.89     2633.74     74.22 o 
   0   4   3     2596.12     2672.92     50.13 o 
   1   4   3      129.23       93.54      6.66 o 
   2   4   3        2.89        3.86      2.37 o 
   3   4   3       43.75       70.57      6.59 o 
   4   4   3     1794.45     1868.85     50.12 o 
   5   4   3     4402.80     4675.08     79.04 o 
   6   4   3     1289.45     1169.35     42.19 o 
   7   4   3      250.68      325.66     34.70 o 
   8   4   3      128.58      118.02     22.26 o 
   9   4   3       12.78       14.45      7.58 o 
  10   4   3        0.18        9.10      8.54 o 
  11   4   3       44.93       38.82     17.99 o 
  12   4   3      369.23      321.98     42.39 o 
  13   4   3      190.10      168.83     26.50 o 
  14   4   3      147.69      153.74     23.92 o 
  15   4   3       98.37       72.91     22.93 o 
 -16   5   3      431.71      405.91     54.73 o 
 -15   5   3       16.82       28.52     18.44 o 
 -14   5   3       24.46       11.87     27.96 o 
 -13   5   3      344.32      379.65     82.90 o 
 -12   5   3     1090.83     1173.76     79.83 o 
 -11   5   3     1061.65     1151.92     97.65 o 
 -10   5   3      443.92      502.98     94.99 o 
  -9   5   3     1792.89     1773.82     41.55 o 
  -8   5   3       63.03       75.77      7.07 o 
  -7   5   3      201.75      199.74     10.47 o 
  -6   5   3     4018.03     4039.54     48.19 o 
  -5   5   3     5106.76     5122.95     49.00 o 
  -4   5   3     5301.16     5168.96     87.62 o 
  -3   5   3    12294.17    12197.84    337.37 o 
  -2   5   3       27.12        8.76      3.20 o 
  -1   5   3      329.15      355.24     29.61 o 
   0   5   3     1016.71      942.11     55.50 o 
   1   5   3     3231.04     3288.98     46.10 o 
   2   5   3     8093.49     8321.20     84.38 o 
   3   5   3     4279.43     4056.39     64.95 o 
   4   5   3     3413.14     3227.96     48.41 o 
   5   5   3     3121.79     3113.73     53.27 o 
   6   5   3      784.83      794.54     35.50 o 
   7   5   3      354.34      368.81     38.12 o 
   8   5   3      256.74      228.68     30.89 o 
   9   5   3     1462.10     1489.84     81.74 o 
  10   5   3     1356.65     1380.06     81.62 o 
  11   5   3      645.28      560.61     54.44 o 
  12   5   3      324.05      268.05     40.30 o 
  13   5   3      134.85      121.42     28.24 o 
  14   5   3       58.13       57.76     14.48 o 
 -15   6   3       26.56       20.30     11.47 o 
 -14   6   3        4.27       -8.71      8.71 o 
 -13   6   3       80.27       71.96     19.50 o 
 -12   6   3       18.76       25.21     66.40 o 
 -11   6   3       36.93       45.70     41.35 o 
 -10   6   3        2.24        3.63      3.84 o 
  -9   6   3       73.04       77.34      8.31 o 
  -8   6   3     1240.01     1316.12     46.04 o 
  -7   6   3     2956.69     3282.90    114.51 o 
  -6   6   3      547.83      576.99     20.98 o 
  -5   6   3      543.04      572.71     23.05 o 
  -4   6   3     2363.83     2360.48     38.79 o 
  -3   6   3     6769.10     6382.31    354.34 o 
  -2   6   3     5723.58     5826.93    148.20 o 
  -1   6   3      580.68      573.11     39.29 o 
   0   6   3     1467.87     1331.80     40.77 o 
   1   6   3     1713.47     1729.57     26.96 o 
   2   6   3       52.60       57.50      5.94 o 
   3   6   3        7.64        3.80      2.54 o 
   4   6   3      331.40      303.18     13.73 o 
   5   6   3     1940.36     1840.74     35.09 o 
   6   6   3     2005.71     2038.05     68.17 o 
   7   6   3      692.31      721.74     55.87 o 
   8   6   3      556.97      561.54     50.95 o 
   9   6   3       17.56       21.99      9.48 o 
  10   6   3      267.03      200.82     30.91 o 
  11   6   3      179.39      153.98     27.68 o 
  12   6   3      168.33      143.02     30.05 o 
  13   6   3      520.98      529.17     58.19 o 
  14   6   3      462.48      503.37     58.23 o 
 -15   7   3        2.32        2.10     11.42 o 
 -14   7   3       15.77       18.60     16.87 o 
 -13   7   3      651.94      606.65     38.69 o 
 -12   7   3      706.15      695.93     39.55 o 
 -11   7   3      824.18      802.64    101.84 o 
 -10   7   3     1281.27     1310.20     50.79 o 
  -9   7   3      227.42      246.19     14.81 o 
  -8   7   3       65.82       72.73      8.84 o 
  -7   7   3      787.50      955.14     34.26 o 
  -6   7   3      846.14      849.98     35.07 o 
  -5   7   3     2447.52     2360.11     36.89 o 
  -4   7   3     1659.72     1565.31     21.52 o 
  -3   7   3     1988.58     1798.36     34.05 o 
  -2   7   3     1738.00     1717.45     40.25 o 
  -1   7   3       43.21       41.41      4.77 o 
   0   7   3     1159.46     1146.29     25.06 o 
   1   7   3     4683.77     4594.25     43.33 o 
   2   7   3     7225.06     7222.13     66.46 o 
   3   7   3     3935.63     3815.37     53.14 o 
   4   7   3     2357.07     2276.77     43.49 o 
   5   7   3      341.63      356.71     16.20 o 
   6   7   3        9.60        8.77      3.34 o 
   7   7   3      809.53      766.15     59.02 o 
   8   7   3     1658.30     1632.52     88.56 o 
   9   7   3     2800.38     2624.36    115.51 o 
  10   7   3     1127.56     1211.28     81.04 o 
  11   7   3      782.78      720.89     63.91 o 
  12   7   3      259.33      191.58     33.48 o 
  13   7   3        0.16        2.74      9.67 o 
 -14   8   3      148.03      166.04     36.83 o 
 -13   8   3      464.23      448.34     57.35 o 
 -12   8   3      105.77       92.66     16.13 o 
 -11   8   3        5.06       -5.59     23.45 o 
 -10   8   3        3.88        5.80     15.15 o 
  -9   8   3      318.33      376.66     34.09 o 
  -8   8   3     2175.19     2266.46    104.91 o 
  -7   8   3     1139.01     1230.41     46.58 o 
  -6   8   3        4.71        3.41      3.29 o 
  -5   8   3       14.11       14.50      3.21 o 
  -4   8   3      228.57      238.61      8.91 o 
  -3   8   3     1325.65     1252.27     39.41 o 
  -2   8   3      339.24      318.13     11.42 o 
  -1   8   3      699.23      763.36     18.61 o 
   0   8   3      381.00      347.26     15.09 o 
   1   8   3     1002.65     1019.13     28.08 o 
   2   8   3      322.38      305.18     14.13 o 
   3   8   3       96.32      103.81      8.57 o 
   4   8   3        8.45       12.46      3.96 o 
   5   8   3      165.69      155.31     11.31 o 
   6   8   3      837.91      820.31     31.87 o 
   7   8   3      554.58      533.27     36.95 o 
   8   8   3      530.21      491.51     50.44 o 
   9   8   3      108.28      101.04     25.58 o 
  10   8   3      521.22      448.01     51.16 o 
  11   8   3       34.83       -1.09     11.80 o 
  12   8   3       78.06       76.73     24.34 o 
 -13   9   3      656.02      645.06     69.11 o 
 -12   9   3     2428.62     2580.44    134.64 o 
 -11   9   3      969.10     1054.58     98.36 o 
 -10   9   3      966.95     1070.50     81.09 o 
  -9   9   3       12.81       65.62     29.26 o 
  -8   9   3        0.11       25.55     19.53 o 
  -7   9   3      284.90      262.71     36.92 o 
  -6   9   3       37.61       38.81     14.52 o 
  -5   9   3      390.86      385.79     17.97 o 
  -4   9   3     1389.64     1361.61     24.00 o 
  -3   9   3       78.27       72.81      9.32 o 
  -2   9   3     1421.30     1286.67     30.46 o 
  -1   9   3        1.76       -0.95      5.07 o 
   0   9   3       17.51       13.33      6.92 o 
   1   9   3      331.18      312.51     16.60 o 
   2   9   3      957.07      969.58     34.69 o 
   3   9   3      953.06      928.30     27.68 o 
   4   9   3      225.10      209.06     13.02 o 
   5   9   3      373.07      352.83     21.21 o 
   6   9   3       25.21       14.83      5.80 o 
   7   9   3       74.08       66.89      9.55 o 
   8   9   3      242.22      196.62     33.09 o 
   9   9   3      705.85      656.19     62.37 o 
  10   9   3      918.85      829.26     72.57 o 
  11   9   3      452.67      392.79     51.39 o 
 -12  10   3      256.68      245.49     45.90 o 
 -11  10   3        3.97       16.07     12.36 o 
 -10  10   3       23.89       36.00     17.03 o 
  -9  10   3      549.97      566.08     60.50 o 
  -8  10   3      745.31      812.03     69.99 o 
  -7  10   3      402.81      488.60     51.77 o 
  -6  10   3      818.29      832.07     52.23 o 
  -5  10   3       25.28       36.08     10.89 o 
  -4  10   3       17.07       10.17      6.61 o 
  -3  10   3      665.61      614.31     38.44 o 
  -2  10   3     1174.40     1166.18     51.90 o 
  -1  10   3      384.75      409.25     17.81 o 
   0  10   3     1188.08     1190.23     31.53 o 
   1  10   3      838.93      854.99     28.53 o 
   2  10   3      225.19      229.73     15.56 o 
   3  10   3      436.50      384.68     21.11 o 
   4  10   3     1772.48     1602.36     75.96 o 
   5  10   3     2067.45     1952.98    130.77 o 
   6  10   3     1780.13     1747.18     57.80 o 
   7  10   3     1090.92     1080.51     42.42 o 
   8  10   3      420.88      403.99     33.16 o 
   9  10   3      277.90      222.43     39.98 o 
  10  10   3        0.61      -19.85     21.58 o 
 -11  11   3       78.47       96.20     30.33 o 
 -10  11   3       24.06       -0.62     10.18 o 
  -9  11   3        1.95       -2.49      9.41 o 
  -8  11   3       64.32       59.84     23.48 o 
  -7  11   3      193.10      211.62     37.32 o 
  -6  11   3      148.58      137.60     20.56 o 
  -5  11   3       95.27      101.26     16.48 o 
  -4  11   3      574.42      525.19     37.19 o 
  -3  11   3     1368.44     1398.41     60.23 o 
  -2  11   3      256.06      267.98     26.35 o 
  -1  11   3       34.55       20.99     16.11 o 
   0  11   3       75.94       58.63     13.03 o 
   1  11   3     1328.53     1322.57     57.60 o 
   2  11   3      799.56      761.58     35.93 o 
   3  11   3      204.21      226.46     23.52 o 
   4  11   3      386.73      352.13     29.37 o 
   5  11   3      727.11      669.58     40.74 o 
   6  11   3       44.45       28.20     14.85 o 
   7  11   3        5.90        2.40      9.21 o 
   8  11   3       66.69       55.14     17.45 o 
   9  11   3      882.08      792.00     77.80 o 
  -9  12   3      616.06      597.16     63.88 o 
  -8  12   3      754.04      821.24     72.83 o 
  -7  12   3      492.86      538.96     58.83 o 
  -6  12   3      390.90      373.94     34.12 o 
  -5  12   3        4.21       11.80     12.53 o 
  -4  12   3       18.06       25.57     10.27 o 
  -3  12   3      603.21      596.01     41.41 o 
  -2  12   3     1963.34     1902.45     72.95 o 
  -1  12   3     1693.32     1758.73     69.66 o 
   0  12   3     1371.56     1377.28     85.86 o 
   1  12   3     1393.92     1383.29     62.05 o 
   2  12   3      242.88      200.37     19.84 o 
   3  12   3      213.71      193.02     19.76 o 
   4  12   3      169.42      172.31     22.23 o 
   5  12   3      403.48      381.77     32.66 o 
   6  12   3      869.16      831.85     81.02 o 
   7  12   3      704.75      608.41     57.35 o 
  -6  13   3        9.62       21.33     15.13 o 
  -5  13   3       21.23       34.36     16.36 o 
  -4  13   3      201.41      261.35     29.73 o 
  -3  13   3      840.39      788.33     49.83 o 
  -2  13   3      207.95      217.03     26.22 o 
  -1  13   3      159.93      121.27     19.79 o 
   0  13   3      147.89      118.37     18.92 o 
   1  13   3      432.53      441.87     30.10 o 
   2  13   3      197.04      189.44     20.86 o 
   3  13   3        3.79        1.98      7.57 o 
   4  13   3      155.34      152.94     18.30 o 
 -17   0   4       15.06       12.89     13.14 o 
 -16   0   4       82.39       62.04     17.99 o 
 -15   0   4      577.90      604.21     38.44 o 
 -14   0   4     1178.83     1105.31     49.84 o 
 -13   0   4     1241.30     1325.29     51.95 o 
 -12   0   4      220.72      253.09     27.08 o 
 -11   0   4      194.73      175.91     27.30 o 
 -10   0   4      291.22      263.60     31.20 o 
  -9   0   4        4.83        2.36      5.96 o 
  -8   0   4       25.77       33.73      6.73 o 
  -7   0   4     4832.93     4681.48     76.78 o 
  -6   0   4    14541.08    14331.92    326.35 o 
  -5   0   4    24731.14    25190.34    679.82 o 
  -4   0   4     5465.52     5383.70     69.61 o 
  -3   0   4     5971.86     5890.04     46.12 o 
  -2   0   4      935.95      953.30     21.37 o 
  -1   0   4       10.50       33.60      6.23 o 
   0   0   4     1380.97     1207.05     27.17 o 
   1   0   4     7779.85     7437.14     65.30 o 
   2   0   4    48876.98    50104.04    303.53 o 
   3   0   4     2275.51     2135.80     66.88 o 
   4   0   4     3021.94     2945.02     84.65 o 
   5   0   4       71.21      103.93     17.76 o 
   6   0   4     3482.12     3432.58    103.76 o 
   7   0   4      416.74      372.63     37.03 o 
   8   0   4       19.35       34.51     11.36 o 
   9   0   4      126.01      116.33     23.07 o 
  10   0   4     2379.20     2490.80    108.53 o 
  11   0   4      126.27      117.04     24.91 o 
  12   0   4      403.78      432.34     50.08 o 
  13   0   4      199.20      229.84     37.78 o 
  14   0   4     1548.63     1776.97    109.35 o 
 -17   1   4        1.26       16.48      9.52 o 
 -16   1   4      111.20      520.83     53.21 o 
 -15   1   4        0.76      654.97     72.55 o 
 -14   1   4       23.05      718.79    174.93 o 
 -13   1   4        1.58       10.43      6.06 o 
 -12   1   4      268.92      263.69     18.35 o 
 -11   1   4      544.78      541.51     24.73 o 
 -10   1   4        1.03       -1.34      4.89 o 
  -9   1   4      118.12      115.66      9.15 o 
  -8   1   4       24.68       16.93      3.24 o 
  -7   1   4      986.49     1032.86     20.45 o 
  -6   1   4      374.88      371.98     14.34 o 
  -5   1   4     1517.47     1599.30     32.82 o 
  -4   1   4     4530.28     4851.96     62.23 o 
  -3   1   4     3427.20     3493.99     50.96 o 
  -2   1   4      362.14      339.26      7.87 o 
  -1   1   4      283.79      258.55      9.56 o 
   0   1   4      624.24      649.21     14.26 o 
   1   1   4      299.21      372.62     13.55 o 
   2   1   4       22.66       41.36      6.20 o 
   3   1   4        4.03       15.85      2.91 o 
   4   1   4     1595.70     1719.28     27.31 o 
   5   1   4      380.76      454.08     25.48 o 
   6   1   4      276.00      302.61     17.97 o 
   7   1   4       52.55       45.30     11.16 o 
   8   1   4       43.93       31.84     13.91 o 
   9   1   4     1147.47     1125.29     71.34 o 
  10   1   4        0.06        4.62      8.52 o 
  11   1   4        0.68        2.08      6.14 o 
  12   1   4      246.84      249.65     27.74 o 
  13   1   4        2.19        9.73      6.46 o 
  14   1   4      106.09       88.20     17.82 o 
 -17   2   4       75.51      102.19     20.06 o 
 -16   2   4      132.73      148.17     16.85 o 
 -15   2   4     1059.95     1050.64     50.15 o 
 -14   2   4     2857.11     2908.54    121.67 o 
 -13   2   4     2305.00     2256.95     66.18 o 
 -12   2   4      437.31      447.41     23.54 o 
 -11   2   4      507.31      494.05     23.30 o 
 -10   2   4      209.56      178.63     13.29 o 
  -9   2   4       87.36       95.50      7.94 o 
  -8   2   4     1971.05     1930.26     32.20 o 
  -7   2   4     7382.35     7217.50     55.81 o 
  -6   2   4    12488.42    12230.14    114.70 o 
  -5   2   4    17803.04    18820.27    130.07 o 
  -4   2   4      903.16      762.74     18.67 o 
  -3   2   4       13.83        4.66      2.17 o 
  -2   2   4      134.70      128.89      5.02 o 
  -1   2   4     2151.15     2017.04     23.44 o 
   0   2   4     2375.01     2077.28     33.34 o 
   1   2   4    11224.54    11306.96     92.55 o 
   2   2   4    10228.32    10154.33    102.14 o 
   3   2   4     4831.04     4740.48     60.67 o 
   4   2   4      162.45      139.43     10.87 o 
   5   2   4        0.73        6.40      3.83 o 
   6   2   4     1352.30     1360.36     38.21 o 
   7   2   4     4133.39     4168.51     91.20 o 
   8   2   4     1213.39     1212.58     82.87 o 
   9   2   4     2241.52     2327.05     86.57 o 
  10   2   4     3255.88     3389.86     90.78 o 
  11   2   4       50.98       58.93     14.02 o 
  12   2   4       12.75       25.04     10.72 o 
  13   2   4       13.81       14.03     10.64 o 
  14   2   4      582.32      690.22     49.09 o 
 -16   3   4      715.77      777.37     45.82 o 
 -15   3   4      224.41      354.88    156.75 o 
 -14   3   4        6.03       20.38     46.55 o 
 -13   3   4        0.02        5.92     24.02 o 
 -12   3   4      657.86      631.95     33.97 o 
 -11   3   4      117.86       90.27     12.29 o 
 -10   3   4      414.80      411.52     23.46 o 
  -9   3   4     1007.07     1030.58     25.47 o 
  -8   3   4      820.20      740.26     19.75 o 
  -7   3   4     2155.67     2100.28     29.74 o 
  -6   3   4       99.56      117.73      6.24 o 
  -5   3   4       27.53       30.64      3.61 o 
  -4   3   4     1757.86     1904.64     24.88 o 
  -3   3   4     1144.57     1203.98     42.95 o 
  -2   3   4     1255.02     1435.98     24.28 o 
  -1   3   4     1367.44     1421.11     17.62 o 
   0   3   4      434.93      412.23     19.91 o 
   1   3   4     1047.84     1130.60     23.95 o 
   2   3   4       81.69       54.43      5.63 o 
   3   3   4      760.33      729.70     18.44 o 
   4   3   4      552.74      465.02     37.64 o 
   5   3   4        3.21       13.98      5.89 o 
   6   3   4       24.77       19.45      7.39 o 
   7   3   4      664.66      679.60     50.91 o 
   8   3   4       73.67       90.35     19.27 o 
   9   3   4       15.19       17.73     13.94 o 
  10   3   4       37.24       31.99     21.38 o 
  11   3   4      100.50       82.84     15.60 o 
  12   3   4      206.40      227.54     26.26 o 
  13   3   4        3.32       16.16      9.28 o 
  14   3   4       90.59       86.46     18.09 o 
 -16   4   4      137.25      149.34     36.03 o 
 -15   4   4      547.05      525.46     35.74 o 
 -14   4   4     2152.81     2127.28     68.04 o 
 -13   4   4     1778.26     1721.67     58.18 o 
 -12   4   4     1393.58     1390.20     49.34 o 
 -11   4   4      689.52      686.99     32.85 o 
 -10   4   4     1703.84     1734.98     63.65 o 
  -9   4   4       34.38       36.37      5.66 o 
  -8   4   4     2986.88     2928.88     45.25 o 
  -7   4   4     3884.73     3691.65     51.07 o 
  -6   4   4    12095.68    12105.72    144.12 o 
  -5   4   4     5538.70     5414.17    104.04 o 
  -4   4   4     5854.36     5502.75     50.17 o 
  -3   4   4      399.04      542.55     14.97 o 
  -2   4   4      278.36      292.27     15.43 o 
  -1   4   4     1547.75     1418.69     33.26 o 
   0   4   4     2433.18     2314.39     30.32 o 
   1   4   4     4389.18     4222.34     47.46 o 
   2   4   4     2301.70     2122.10     36.85 o 
   3   4   4     4325.41     4087.57    103.37 o 
   4   4   4      479.04      536.19     18.20 o 
   5   4   4      135.08      163.64     15.79 o 
   6   4   4      650.34      660.74     32.96 o 
   7   4   4     2352.15     2331.33     96.08 o 
   8   4   4     1397.61     1366.14     76.92 o 
   9   4   4     2053.80     2094.71     98.57 o 
  10   4   4      128.16      120.44     24.88 o 
  11   4   4      109.28      129.39     19.85 o 
  12   4   4      131.04      136.87     31.14 o 
  13   4   4      121.12      107.77     19.24 o 
  14   4   4      567.73      585.81     46.13 o 
 -16   5   4      141.96      109.59     31.66 o 
 -15   5   4       48.86       54.69     28.23 o 
 -14   5   4       24.07       18.99      9.01 o 
 -13   5   4      485.93      464.61     31.13 o 
 -12   5   4      361.34      345.68     25.66 o 
 -11   5   4      333.19      286.87     21.85 o 
 -10   5   4      690.04      615.05     24.78 o 
  -9   5   4     1301.38     1307.71     33.82 o 
  -8   5   4     2221.99     2186.69     49.21 o 
  -7   5   4     1248.88     1221.42     23.57 o 
  -6   5   4      544.19      551.41     17.42 o 
  -5   5   4      361.50      343.82     12.36 o 
  -4   5   4     4473.94     4669.65     59.78 o 
  -3   5   4      225.73      224.24     11.02 o 
  -2   5   4       10.92       21.98     10.57 o 
  -1   5   4     1634.44     1734.09     48.36 o 
   0   5   4     1874.12     1921.92     41.61 o 
   1   5   4      456.32      436.79     15.44 o 
   2   5   4       14.27       10.05      3.69 o 
   3   5   4     1031.50     1078.41     35.01 o 
   4   5   4     1447.92     1459.90     32.81 o 
   5   5   4     2076.39     1929.90     38.85 o 
   6   5   4       59.36       55.99      9.63 o 
   7   5   4       63.32       51.67     12.91 o 
   8   5   4       15.96        1.53     10.95 o 
   9   5   4      278.99      223.22     33.46 o 
  10   5   4       86.23       51.45     18.61 o 
  11   5   4       75.97       81.05     23.45 o 
  12   5   4        2.49       15.13      9.43 o 
  13   5   4      240.90      241.63     28.67 o 
 -15   6   4        3.04       20.06     18.20 o 
 -14   6   4       85.90       92.93     26.53 o 
 -13   6   4      439.28      496.91     32.99 o 
 -12   6   4      795.68      800.39     39.56 o 
 -11   6   4      487.40      476.52     28.93 o 
 -10   6   4      234.86      239.10     47.52 o 
  -9   6   4     1236.56     1198.43     28.17 o 
  -8   6   4      875.15      885.34     22.59 o 
  -7   6   4     1217.45     1210.21     29.55 o 
  -6   6   4     3075.86     2936.67     46.07 o 
  -5   6   4     2359.72     2263.76     79.03 o 
  -4   6   4     7892.13     7813.19    166.63 o 
  -3   6   4     1369.93     1342.28     33.07 o 
  -2   6   4      297.53      277.17     20.85 o 
  -1   6   4     1173.92     1128.46     41.58 o 
   0   6   4     4613.89     4587.97     83.20 o 
   1   6   4     4470.37     4327.09     55.95 o 
   2   6   4     5502.60     5417.53     62.53 o 
   3   6   4     2206.00     2154.09     50.05 o 
   4   6   4     3094.88     3037.19     50.25 o 
   5   6   4       35.99       39.03      6.42 o 
   6   6   4      961.61      859.45     61.40 o 
   7   6   4      866.23      812.00     61.52 o 
   8   6   4     1060.76     1010.04     70.67 o 
   9   6   4      967.43      901.06     67.88 o 
  10   6   4       71.58       55.63     18.12 o 
  11   6   4      213.98      177.40     32.35 o 
  12   6   4      163.03      177.95     34.15 o 
  13   6   4      238.03      213.43     41.06 o 
 -15   7   4       11.85      -12.87     15.29 o 
 -14   7   4       20.09       14.97     14.74 o 
 -13   7   4       48.29       33.58     22.92 o 
 -12   7   4      256.51      240.83     31.16 o 
 -11   7   4       50.55       36.18      8.47 o 
 -10   7   4      226.62      232.63     26.76 o 
  -9   7   4      390.71      383.65     20.32 o 
  -8   7   4     3068.54     3058.74     52.65 o 
  -7   7   4      346.49      296.69     15.06 o 
  -6   7   4      589.19      580.80     19.06 o 
  -5   7   4     1018.00      854.39     51.91 o 
  -4   7   4     6566.37     6377.94     77.89 o 
  -3   7   4     1944.97     1962.27     43.34 o 
  -2   7   4     1583.30     1525.37     38.65 o 
  -1   7   4      451.53      456.43     28.86 o 
   0   7   4     2107.81     2112.55     60.62 o 
   1   7   4      170.28      175.77     10.11 o 
   2   7   4      564.16      537.70     20.47 o 
   3   7   4        4.23       -1.75      7.95 o 
   4   7   4     1209.79     1231.20     47.42 o 
   5   7   4      875.08      881.43     29.82 o 
   6   7   4       47.72       32.41      7.00 o 
   7   7   4      229.00      274.64     37.48 o 
   8   7   4       96.98       84.88     22.88 o 
   9   7   4      125.31      108.12     25.57 o 
  10   7   4       62.46       84.35     24.71 o 
  11   7   4       73.77       58.24     19.04 o 
  12   7   4       59.62       62.90     19.60 o 
 -14   8   4      460.74      512.22     64.17 o 
 -13   8   4     1643.96     1652.41    108.70 o 
 -12   8   4     1428.85     1407.44     99.04 o 
 -11   8   4     2015.22     1927.26    112.23 o 
 -10   8   4       31.40       50.48     20.41 o 
  -9   8   4       22.69       24.02     14.68 o 
  -8   8   4      833.36      832.29     64.81 o 
  -7   8   4     1146.69     1178.48     43.58 o 
  -6   8   4       11.49        7.24      2.80 o 
  -5   8   4     1449.95     1453.68     46.94 o 
  -4   8   4      797.83      786.66     29.58 o 
  -3   8   4     2277.19     2279.94     50.40 o 
  -2   8   4       46.09       46.86      7.44 o 
  -1   8   4      286.54      277.42     23.13 o 
   0   8   4     1330.08     1395.02     52.19 o 
   1   8   4     2808.93     2923.89     76.03 o 
   2   8   4       54.92       58.58      8.15 o 
   3   8   4      122.53       98.59     11.33 o 
   4   8   4      271.98      279.98     17.19 o 
   5   8   4       22.05       15.20      5.35 o 
   6   8   4      111.68       89.38     13.28 o 
   7   8   4     1073.50     1104.66     76.00 o 
   8   8   4     1583.47     1461.99     90.18 o 
   9   8   4      591.06      571.94     58.72 o 
  10   8   4      937.08      885.36     75.25 o 
  11   8   4       68.77       35.82     17.70 o 
  12   8   4       43.98        5.33     12.64 o 
 -13   9   4        8.21       12.10     16.35 o 
 -12   9   4      394.59      428.97     55.74 o 
 -11   9   4      601.17      594.46     63.83 o 
 -10   9   4      987.74     1082.85     82.57 o 
  -9   9   4     1488.48     1535.18     93.91 o 
  -8   9   4      732.95      824.90     68.09 o 
  -7   9   4      599.14      671.32     59.49 o 
  -6   9   4        0.45        2.96     10.82 o 
  -5   9   4       19.73       11.63     15.89 o 
  -4   9   4      547.48      546.49     26.42 o 
  -3   9   4     3321.42     3267.47     85.50 o 
  -2   9   4      937.41     1008.34     47.56 o 
  -1   9   4     1236.53     1212.10     51.41 o 
   0   9   4      473.71      504.18     33.04 o 
   1   9   4        8.26       -2.39      6.93 o 
   2   9   4      398.96      341.01     27.80 o 
   3   9   4      542.04      480.88     32.26 o 
   4   9   4      428.76      424.35     30.87 o 
   5   9   4     1918.85     1799.04     62.50 o 
   6   9   4      511.43      505.65     33.93 o 
   7   9   4       21.74       12.49     14.88 o 
   8   9   4        2.30       -9.01     12.18 o 
   9   9   4       31.08       47.00     19.91 o 
  10   9   4       94.25       83.58     24.88 o 
  11   9   4      476.12      442.22     55.98 o 
 -12  10   4     1013.70     1097.76     94.16 o 
 -11  10   4      480.54      534.66     61.32 o 
 -10  10   4       15.48       12.15     12.37 o 
  -9  10   4      284.36      325.03     45.63 o 
  -8  10   4     1144.52     1113.33     80.94 o 
  -7  10   4     1189.18     1123.46     79.26 o 
  -6  10   4      358.02      325.69     42.36 o 
  -5  10   4      355.11      345.59     30.23 o 
  -4  10   4      573.94      622.72     39.89 o 
  -3  10   4       76.98       82.96     15.40 o 
  -2  10   4        4.53        7.02      7.64 o 
  -1  10   4      190.56      192.86     23.04 o 
   0  10   4     1626.86     1599.36     62.28 o 
   1  10   4     1143.83     1082.24     51.09 o 
   2  10   4      138.60      114.23     27.95 o 
   3  10   4      241.64      240.66     27.27 o 
   4  10   4      376.05      349.59     39.13 o 
   5  10   4       36.69       14.93      8.91 o 
   6  10   4       15.07       28.25      8.99 o 
   7  10   4       52.55       45.71     12.55 o 
   8  10   4     1749.90     1510.90    101.20 o 
   9  10   4      311.26      326.53     47.59 o 
 -10  11   4      452.50      461.17     56.80 o 
  -9  11   4     1093.91     1177.16     88.01 o 
  -8  11   4      148.55      138.36     32.77 o 
  -7  11   4      398.20      402.74     51.38 o 
  -6  11   4       33.82       50.45     17.61 o 
  -5  11   4       15.52       -6.71     12.08 o 
  -4  11   4      187.70      202.71     24.26 o 
  -3  11   4     1771.16     1735.70     68.95 o 
  -2  11   4     1996.75     2160.58     76.48 o 
  -1  11   4     1902.13     1974.53     72.34 o 
   0  11   4     1097.89     1125.69     55.12 o 
   1  11   4       29.98       23.56      7.38 o 
   2  11   4      605.43      563.17     39.27 o 
   3  11   4       93.85      110.52     14.26 o 
   4  11   4      481.61      467.64     28.82 o 
   5  11   4      882.27      808.88     46.03 o 
   6  11   4     1217.01     1056.42     71.12 o 
   7  11   4       41.08       15.62      7.19 o 
   8  11   4       28.12       50.02     20.17 o 
  -8  12   4      137.01      176.03     38.00 o 
  -7  12   4      112.94      106.18     29.39 o 
  -6  12   4      243.83      226.16     38.68 o 
  -5  12   4      269.27      285.94     29.63 o 
  -4  12   4      374.88      402.61     35.69 o 
  -3  12   4        0.96        7.24      9.32 o 
  -2  12   4        2.37       -3.66      8.95 o 
  -1  12   4      101.32      136.35     20.89 o 
   0  12   4      462.88      455.95     36.46 o 
   1  12   4      272.46      277.55     28.50 o 
   2  12   4      323.44      325.72     25.27 o 
   3  12   4      578.26      523.17     31.80 o 
   4  12   4      286.25      266.70     28.81 o 
   5  12   4       55.74       51.22     10.55 o 
   6  12   4       61.29       41.52     10.61 o 
  -6  13   4       14.29       16.64      9.62 o 
  -5  13   4       48.23       19.77     12.77 o 
  -4  13   4      414.84      383.85     35.89 o 
  -3  13   4     1121.29     1141.47     61.06 o 
  -2  13   4      908.46      885.65     53.66 o 
  -1  13   4      503.71      494.05     40.08 o 
   0  13   4      417.80      425.95     37.02 o 
   1  13   4        1.83       -6.46      6.46 o 
   2  13   4       11.20        0.31      8.02 o 
   3  13   4       16.44       14.33      7.34 o 
 -17   1   5      271.53      240.13     27.26 o 
 -16   1   5     1149.57     1206.08     44.01 o 
 -15   1   5     2564.79     2566.51     54.63 o 
 -14   1   5     3965.73     3938.57     86.93 o 
 -13   1   5      603.78      615.63     28.54 o 
 -12   1   5      283.62      256.24     17.65 o 
 -11   1   5      229.33      215.09     15.27 o 
 -10   1   5       46.84       47.59      7.10 o 
  -9   1   5     1080.99     1037.64     25.73 o 
  -8   1   5     2519.90     2485.01     33.61 o 
  -7   1   5     4560.84     4556.82     54.35 o 
  -6   1   5    17195.65    17399.73    124.16 o 
  -5   1   5     3605.89     3649.76     36.78 o 
  -4   1   5      912.80      835.40     16.77 o 
  -3   1   5       75.47       73.64      4.45 o 
  -2   1   5     5154.82     5067.54     35.59 o 
  -1   1   5     2931.45     2627.86     34.46 o 
   0   1   5     7496.07     7080.17     58.70 o 
   1   1   5     7426.69     7635.53     54.93 o 
   2   1   5     1960.25     1931.03     37.49 o 
   3   1   5        7.49       13.10      4.77 o 
   4   1   5       46.72      121.34     10.94 o 
   5   1   5     5679.33     5521.06     93.14 o 
   6   1   5     4350.31     4206.05     86.12 o 
   7   1   5     3068.75     2976.20     76.46 o 
   8   1   5     1992.08     1950.49     64.92 o 
   9   1   5     1630.16     1715.78     63.86 o 
  10   1   5      832.21      834.86     46.54 o 
  11   1   5     1350.29     1405.33     63.06 o 
  12   1   5      672.33      708.71     47.02 o 
  13   1   5     1887.31     1967.87     81.47 o 
  14   1   5      896.60      941.59     58.21 o 
 -17   2   5      428.50      426.23     45.32 o 
 -16   2   5        3.19       -0.83     11.07 o 
 -15   2   5        0.91       38.67     13.14 o 
 -14   2   5      151.42      113.52     14.19 o 
 -13   2   5      473.87      425.32     23.54 o 
 -12   2   5      615.74      593.56     26.26 o 
 -11   2   5      710.13      700.88     35.60 o 
 -10   2   5      115.28      114.36     10.39 o 
  -9   2   5      316.95      298.66     13.18 o 
  -8   2   5        0.33        8.40      2.38 o 
  -7   2   5      373.36      297.44      9.52 o 
  -6   2   5      244.43      199.21     10.78 o 
  -5   2   5      665.66      699.27     17.68 o 
  -4   2   5     4895.95     5067.49     50.90 o 
  -3   2   5     1409.79     1617.80     38.90 o 
  -2   2   5       64.75       61.98      4.21 o 
  -1   2   5        6.34        8.97      2.58 o 
   0   2   5      100.48      118.43      7.33 o 
   1   2   5      615.75      678.87     21.70 o 
   2   2   5     1269.50     1327.37     35.03 o 
   3   2   5       11.18       12.02      3.45 o 
   4   2   5       42.13       52.82      5.88 o 
   5   2   5       18.75       15.74      3.15 o 
   6   2   5       14.35       17.97      3.99 o 
   7   2   5     1094.87     1052.67     53.48 o 
   8   2   5       84.36       85.06     14.04 o 
   9   2   5      193.90      219.86     24.05 o 
  10   2   5       10.73       13.53     14.90 o 
  11   2   5        4.48       18.33      9.37 o 
  12   2   5        0.63        0.64     16.45 o 
  13   2   5       52.59       62.31     14.26 o 
 -16   3   5     1396.61     1334.46     96.68 o 
 -15   3   5     3552.24     3634.71    154.19 o 
 -14   3   5     2091.59     2043.58     63.60 o 
 -13   3   5     1347.79     1361.33     48.96 o 
 -12   3   5      739.05      757.31     34.42 o 
 -11   3   5      613.21      577.36     23.71 o 
 -10   3   5     1810.41     1756.49     33.93 o 
  -9   3   5     2382.54     2382.08     35.80 o 
  -8   3   5     2614.66     2533.27     32.43 o 
  -7   3   5     6148.83     5731.66     78.94 o 
  -6   3   5     2022.84     1916.24     41.38 o 
  -5   3   5     1251.99     1120.12     20.40 o 
  -4   3   5      129.31      110.60      5.83 o 
  -3   3   5      143.25       91.63      4.52 o 
  -2   3   5      502.29      425.10     12.71 o 
  -1   3   5     1658.21     1469.59     28.84 o 
   0   3   5       47.99       32.08      6.97 o 
   1   3   5     1268.38     1173.22     29.50 o 
   2   3   5       58.72       33.03      5.40 o 
   3   3   5      430.27      391.44     14.98 o 
   4   3   5      582.72      625.40     21.66 o 
   5   3   5     2406.93     2398.96     39.48 o 
   6   3   5     5245.75     5389.58    100.78 o 
   7   3   5     2079.87     1915.38     63.50 o 
   8   3   5     1171.74     1126.65     51.09 o 
   9   3   5      572.80      587.17     38.47 o 
  10   3   5      163.00      154.02     21.44 o 
  11   3   5       75.16       69.22     16.62 o 
  12   3   5      264.60      265.12     30.07 o 
  13   3   5      441.91      453.73     39.81 o 
 -16   4   5       25.97       50.70     23.52 o 
 -15   4   5        1.51      -18.73     18.73 o 
 -14   4   5       13.98       32.16     23.11 o 
 -13   4   5      302.85      304.50     23.32 o 
 -12   4   5      187.41      161.19     16.23 o 
 -11   4   5       49.56       44.56      8.22 o 
 -10   4   5     1454.28     1466.40     49.25 o 
  -9   4   5     1557.46     1460.10     31.55 o 
  -8   4   5      144.82      137.67      8.72 o 
  -7   4   5     2911.70     2953.41     45.62 o 
  -6   4   5      628.47      606.78     18.52 o 
  -5   4   5       26.89       27.74      3.49 o 
  -4   4   5       52.88       28.66      2.52 o 
  -3   4   5      819.70      797.47     26.64 o 
  -2   4   5       83.37       50.02      6.93 o 
  -1   4   5      153.56      168.26      8.99 o 
   0   4   5        0.04        4.99      3.06 o 
   1   4   5       22.35       19.89      3.61 o 
   2   4   5      121.31      115.29     10.22 o 
   3   4   5     1022.70      999.14     28.06 o 
   4   4   5     1162.15     1191.58     29.62 o 
   5   4   5      672.84      673.13     34.03 o 
   6   4   5      472.02      422.75     41.49 o 
   7   4   5      690.61      686.58     55.41 o 
   8   4   5      417.09      412.12     44.61 o 
   9   4   5     2184.17     2201.64     75.39 o 
  10   4   5      131.86      111.91     18.84 o 
  11   4   5      458.41      433.80     36.41 o 
  12   4   5      108.36      106.04     18.66 o 
  13   4   5        0.72       -5.63      8.63 o 
 -15   5   5     1398.62     1495.91    103.16 o 
 -14   5   5     1251.95     1327.81     94.89 o 
 -13   5   5      953.21     1006.99     80.67 o 
 -12   5   5      682.29      686.79     33.37 o 
 -11   5   5       96.43       96.03     16.27 o 
 -10   5   5        8.88        9.47      3.09 o 
  -9   5   5     2147.03     2064.06     39.21 o 
  -8   5   5      870.84      849.19     34.52 o 
  -7   5   5     5310.46     5296.23     77.19 o 
  -6   5   5     2635.01     2582.01     64.12 o 
  -5   5   5      986.80      944.69     24.56 o 
  -4   5   5      232.91      260.20     12.17 o 
  -3   5   5       14.37       10.65      2.82 o 
  -2   5   5      681.63      609.56     24.74 o 
  -1   5   5     2596.24     2525.47     49.81 o 
   0   5   5     5036.68     4893.07    130.08 o 
   1   5   5     2904.21     2847.33     41.80 o 
   2   5   5     2252.49     2272.95     50.71 o 
   3   5   5       68.38       66.32      7.58 o 
   4   5   5      247.23      242.67     11.97 o 
   5   5   5      422.70      397.00     17.51 o 
   6   5   5     3734.95     3652.38    124.68 o 
   7   5   5      470.26      499.02     48.15 o 
   8   5   5     1426.17     1515.42     87.12 o 
   9   5   5       10.28       11.31     11.85 o 
  10   5   5       60.86       35.78     16.17 o 
  11   5   5      544.80      600.82     43.50 o 
  12   5   5      688.77      648.62     47.42 o 
  13   5   5      342.20      293.01     45.80 o 
 -15   6   5        6.09        7.97     16.73 o 
 -14   6   5       26.55       28.07     10.68 o 
 -13   6   5      718.09      744.04     71.85 o 
 -12   6   5       71.91       56.23     19.44 o 
 -11   6   5      925.12      863.33     61.14 o 
 -10   6   5      425.45      423.81     24.18 o 
  -9   6   5      749.35      697.47     33.53 o 
  -8   6   5        9.87        8.76      3.19 o 
  -7   6   5        3.58        4.39      2.86 o 
  -6   6   5       57.85       55.85      5.17 o 
  -5   6   5     2721.00     2624.99     49.32 o 
  -4   6   5      706.41      690.12     26.09 o 
  -3   6   5     1353.06     1239.45     36.25 o 
  -2   6   5     1433.32     1491.42     50.47 o 
  -1   6   5     1080.49     1110.53     43.01 o 
   0   6   5      223.24      230.72     16.47 o 
   1   6   5        4.01        8.14      2.69 o 
   2   6   5     1019.17      995.41     27.65 o 
   3   6   5      789.92      782.17     26.47 o 
   4   6   5     3886.76     3685.52     58.21 o 
   5   6   5      222.55      198.48     13.70 o 
   6   6   5      115.72      142.37     26.43 o 
   7   6   5      107.17       88.19     22.55 o 
   8   6   5      624.66      580.04     55.39 o 
   9   6   5      223.15      213.40     35.46 o 
  10   6   5      591.01      466.56     52.89 o 
  11   6   5       12.39       -1.48     10.28 o 
  12   6   5      168.91      128.93     21.00 o 
 -14   7   5     1468.56     1513.19    107.06 o 
 -13   7   5      708.19      729.37     71.82 o 
 -12   7   5      314.44      305.41     46.62 o 
 -11   7   5        2.64       11.50     11.07 o 
 -10   7   5        2.47       10.84     13.99 o 
  -9   7   5      564.39      542.73     54.40 o 
  -8   7   5     2380.51     2452.25    109.79 o 
  -7   7   5     1883.92     1867.01     46.20 o 
  -6   7   5     3018.49     2945.81     59.70 o 
  -5   7   5     3299.01     3253.79     71.44 o 
  -4   7   5       25.90       24.28      6.18 o 
  -3   7   5       92.27       92.83      8.99 o 
  -2   7   5      637.43      626.27     34.58 o 
  -1   7   5     3637.12     3707.69     83.35 o 
   0   7   5     6356.50     6440.56    133.29 o 
   1   7   5     1581.39     1418.16     75.50 o 
   2   7   5      519.65      523.02     20.11 o 
   3   7   5      143.60      146.64     12.16 o 
   4   7   5      311.32      300.28     15.25 o 
   5   7   5     1303.08     1312.39     36.42 o 
   6   7   5      996.44      948.52     39.31 o 
   7   7   5     2797.01     2702.44    120.42 o 
   8   7   5     1705.30     1674.46     97.54 o 
   9   7   5      722.61      663.49     64.21 o 
  10   7   5        1.02        3.81     10.59 o 
  11   7   5      216.90      168.31     34.66 o 
 -13   8   5      663.13      581.27     66.82 o 
 -12   8   5      583.18      567.27     63.89 o 
 -11   8   5      320.06      306.85     47.25 o 
 -10   8   5      420.76      463.95     54.16 o 
  -9   8   5      562.63      583.74     58.16 o 
  -8   8   5      206.40      209.21     36.05 o 
  -7   8   5        6.17       14.38     14.56 o 
  -6   8   5       24.48       27.00      6.58 o 
  -5   8   5      999.36     1016.63     51.92 o 
  -4   8   5      581.28      582.31     25.30 o 
  -3   8   5       11.87       12.29      4.97 o 
  -2   8   5       25.77       35.60      6.61 o 
  -1   8   5      422.97      450.64     33.19 o 
   0   8   5        0.04        2.84      5.72 o 
   1   8   5      212.94      214.41     21.78 o 
   2   8   5       18.91       17.60      4.79 o 
   3   8   5       73.29       71.17     14.73 o 
   4   8   5      375.91      357.69     22.25 o 
   5   8   5        3.73        5.70      5.43 o 
   6   8   5        6.92        0.48      7.39 o 
   7   8   5       26.30       19.86     11.13 o 
   8   8   5      453.98      398.51     49.10 o 
   9   8   5      465.71      476.82     56.26 o 
  10   8   5      663.32      609.81     65.06 o 
 -13   9   5      893.30      828.50     82.02 o 
 -12   9   5      662.47      617.67     68.33 o 
 -11   9   5      107.81       99.15     26.38 o 
 -10   9   5      154.33      134.50     31.36 o 
  -9   9   5      134.12      140.57     29.78 o 
  -8   9   5     1912.22     2040.33    107.76 o 
  -7   9   5       44.10       96.14     24.91 o 
  -6   9   5      416.88      398.03     46.15 o 
  -5   9   5      809.38      839.42     64.98 o 
  -4   9   5       62.70       63.53     13.19 o 
  -3   9   5      411.81      405.22     31.44 o 
  -2   9   5       51.63       48.07     13.52 o 
  -1   9   5     1089.52     1160.40     51.71 o 
   0   9   5      343.06      348.39     28.67 o 
   1   9   5       98.36       66.73     13.39 o 
   2   9   5      100.14      106.22     16.98 o 
   3   9   5       98.33       97.03     12.62 o 
   4   9   5      123.19      118.37     15.20 o 
   5   9   5      459.99      453.14     35.86 o 
   6   9   5        9.90        6.00     10.74 o 
   7   9   5     1335.27     1292.12     90.44 o 
   8   9   5      125.15       91.48     24.73 o 
   9   9   5      215.49      145.98     33.66 o 
 -12  10   5      678.88      668.87     73.02 o 
 -11  10   5      331.54      318.96     51.03 o 
 -10  10   5     1140.54     1113.26     88.29 o 
  -9  10   5      754.01      832.44     72.88 o 
  -8  10   5      127.12      163.34     31.13 o 
  -7  10   5      181.31      157.19     32.46 o 
  -6  10   5       17.30       -1.89     11.14 o 
  -5  10   5      435.31      441.44     49.50 o 
  -4  10   5     1602.34     1539.72     64.67 o 
  -3  10   5     1005.75     1074.42     53.33 o 
  -2  10   5      595.96      598.92     39.75 o 
  -1  10   5      459.25      447.71     33.76 o 
   0  10   5      171.13      175.39     22.77 o 
   1  10   5      847.86      836.66     46.91 o 
   2  10   5       95.96       90.45     16.38 o 
   3  10   5      855.22      840.23     37.80 o 
   4  10   5      952.21      938.26     47.32 o 
   5  10   5      843.20      787.13     36.66 o 
   6  10   5        8.30       -2.15      6.11 o 
   7  10   5       33.46       10.04     16.95 o 
   8  10   5      161.48      137.14     35.48 o 
 -10  11   5      135.02      131.07     32.44 o 
  -9  11   5      476.04      432.90     57.07 o 
  -8  11   5      660.04      745.86     70.10 o 
  -7  11   5      301.86      301.98     43.90 o 
  -6  11   5      311.66      260.40     40.80 o 
  -5  11   5        6.63       19.70     15.68 o 
  -4  11   5        4.70        9.30     11.44 o 
  -3  11   5      170.97      175.02     23.48 o 
  -2  11   5      516.35      555.86     40.53 o 
  -1  11   5      679.54      700.50     51.76 o 
   0  11   5     1021.45     1059.36     54.64 o 
   1  11   5      428.18      416.26     35.35 o 
   2  11   5      596.42      589.23     41.41 o 
   3  11   5       65.11       54.64     10.13 o 
   4  11   5       35.19       33.43      9.24 o 
   5  11   5        2.57       -3.57      6.15 o 
   6  11   5      112.14       91.71     17.91 o 
   7  11   5      136.10      121.15     25.88 o 
  -8  12   5      279.01      278.81     45.00 o 
  -7  12   5        5.16       11.89     10.26 o 
  -6  12   5       62.09       65.21     23.30 o 
  -5  12   5      312.82      318.37     44.33 o 
  -4  12   5     1864.79     1785.46     75.97 o 
  -3  12   5      658.63      725.99     51.44 o 
  -2  12   5     1176.22     1217.12     61.87 o 
  -1  12   5      386.47      412.45     35.98 o 
   0  12   5        6.44        0.73     13.15 o 
   1  12   5      156.43      124.06     20.36 o 
   2  12   5      256.52      258.64     23.69 o 
   3  12   5      629.03      600.44     34.73 o 
   4  12   5      750.64      718.91     38.46 o 
   5  12   5      359.85      361.95     34.16 o 
  -4  13   5        0.51       -9.86     15.22 o 
  -3  13   5        5.50       21.51     15.46 o 
  -2  13   5       22.88       20.79     17.51 o 
  -1  13   5      163.17      128.00     29.70 o 
   0  13   5      199.75      239.62     29.06 o 
   1  13   5      242.85      213.31     37.66 o 
 -17   0   6      447.69      391.18     52.97 o 
 -16   0   6     1952.48     1990.87    112.31 o 
 -15   0   6     1728.68     1667.15     60.96 o 
 -14   0   6       45.01       25.66      6.89 o 
 -13   0   6       89.59      117.65     15.06 o 
 -12   0   6     1793.42     1725.26     89.00 o 
 -11   0   6      261.96      251.78     33.32 o 
 -10   0   6      477.21      444.66     41.60 o 
  -9   0   6     3955.61     3937.38    116.08 o 
  -8   0   6      603.95      543.61     29.13 o 
  -7   0   6     4724.99     4384.27     60.65 o 
  -6   0   6      736.30      855.77     22.80 o 
  -5   0   6      588.99      686.43     18.61 o 
  -4   0   6       81.48       36.54      5.24 o 
  -3   0   6     4750.59     4565.09     76.01 o 
  -2   0   6    10981.02    10506.50     83.60 o 
  -1   0   6     9310.71     9263.82    116.68 o 
   0   0   6      341.98      255.68     15.58 o 
   1   0   6      141.76       91.63      7.03 o 
   2   0   6      389.56      378.93     30.31 o 
   3   0   6       95.91       76.12     15.39 o 
   4   0   6     1973.88     1962.54     78.07 o 
   5   0   6     3806.07     3989.06    117.74 o 
   6   0   6     8814.47     8613.40    182.38 o 
   7   0   6     3863.56     3782.05    127.43 o 
   8   0   6      275.51      231.84     33.84 o 
   9   0   6     1510.91     1524.70     88.70 o 
  10   0   6     2667.85     2857.51    127.04 o 
  11   0   6     1431.67     1696.16    101.91 o 
  12   0   6      631.78      639.27     66.65 o 
  13   0   6      504.96      598.40     65.65 o 
 -17   1   6       59.90       56.73     24.61 o 
 -16   1   6        4.37       10.19      8.21 o 
 -15   1   6       25.31       20.14      8.31 o 
 -14   1   6       69.81       75.05     11.34 o 
 -13   1   6       19.30       18.92      6.06 o 
 -12   1   6      123.92      128.40     12.39 o 
 -11   1   6      614.47      604.57     24.72 o 
 -10   1   6       19.60       15.87      3.80 o 
  -9   1   6       90.42       85.39      7.91 o 
  -8   1   6      387.78      370.01     18.34 o 
  -7   1   6     1964.82     1918.11     65.04 o 
  -6   1   6      366.67      431.25     13.85 o 
  -5   1   6      287.21      312.12     11.24 o 
  -4   1   6       13.09       13.87      2.22 o 
  -3   1   6      459.40      473.72     12.64 o 
  -2   1   6        0.51        2.77      1.70 o 
  -1   1   6       40.11       40.43      4.17 o 
   0   1   6      148.01      142.03      8.13 o 
   1   1   6        4.32        2.87      2.14 o 
   2   1   6      694.05      759.12     49.69 o 
   3   1   6      699.98      753.92     26.84 o 
   4   1   6      258.19      261.31     20.33 o 
   5   1   6     1186.87     1266.74     47.26 o 
   6   1   6      703.81      699.40     37.09 o 
   7   1   6      137.63      152.80     18.21 o 
   8   1   6      349.22      313.25     27.30 o 
   9   1   6      237.03      231.55     27.63 o 
  10   1   6        0.35       -2.50      7.52 o 
  11   1   6        7.86       14.85     16.68 o 
  12   1   6        0.25        6.27      9.00 o 
  13   1   6        0.08       -6.25     10.24 o 
 -17   2   6      782.44      811.78     78.35 o 
 -16   2   6     2280.44     2296.38    125.38 o 
 -15   2   6     3085.12     3119.88     95.21 o 
 -14   2   6      877.50      863.21     34.35 o 
 -13   2   6      321.45      277.06     18.18 o 
 -12   2   6      388.99      344.63     19.11 o 
 -11   2   6     1348.42     1341.59     34.34 o 
 -10   2   6     3184.58     3073.48     46.98 o 
  -9   2   6     1800.23     1724.08     28.08 o 
  -8   2   6     5021.92     4866.02     94.09 o 
  -7   2   6     2402.25     2465.04     45.65 o 
  -6   2   6      231.98      211.46      9.98 o 
  -5   2   6      135.10      132.15      7.58 o 
  -4   2   6      180.10      155.31     10.22 o 
  -3   2   6     3443.79     3340.93     40.42 o 
  -2   2   6     4934.16     4879.61     40.07 o 
  -1   2   6     3049.05     2817.05     35.75 o 
   0   2   6     2760.91     2670.04     36.33 o 
   1   2   6      102.82      141.69     10.56 o 
   2   2   6      552.66      549.95     22.07 o 
   3   2   6      222.72      172.48     16.30 o 
   4   2   6     3517.75     3624.55     76.86 o 
   5   2   6     3432.24     3462.40     79.30 o 
   6   2   6     5041.94     4916.36    147.68 o 
   7   2   6     5462.43     5410.38    108.80 o 
   8   2   6     1987.48     2051.96     70.63 o 
   9   2   6        0.87       13.20      8.85 o 
  10   2   6     1130.40     1118.81     76.18 o 
  11   2   6      661.52      688.00     46.37 o 
  12   2   6     1010.80     1134.69     62.21 o 
  13   2   6      717.67      757.08     52.81 o 
 -16   3   6       51.44       62.17     26.27 o 
 -15   3   6       28.22       29.34     17.49 o 
 -14   3   6       12.43       39.94     17.99 o 
 -13   3   6       14.29       13.81      7.41 o 
 -12   3   6        4.12        1.46      3.65 o 
 -11   3   6      801.04      733.77     24.30 o 
 -10   3   6      872.85      831.30     23.01 o 
  -9   3   6       27.92       25.26      2.92 o 
  -8   3   6      200.04      213.41     14.12 o 
  -7   3   6      367.92      378.85     17.48 o 
  -6   3   6        7.59        2.63      2.78 o 
  -5   3   6       46.34       47.42      5.03 o 
  -4   3   6       87.11       90.32      7.31 o 
  -3   3   6        1.37       -0.02      1.25 o 
  -2   3   6       10.88       16.51      2.83 o 
  -1   3   6      438.22      464.14     14.22 o 
   0   3   6     1831.80     1850.48     49.47 o 
   1   3   6       38.39       80.73      8.52 o 
   2   3   6        6.70       17.58      4.08 o 
   3   3   6       45.45       31.55      5.50 o 
   4   3   6        5.03        1.49      3.07 o 
   5   3   6      285.83      309.77     20.07 o 
   6   3   6       16.42       21.18      4.30 o 
   7   3   6      108.35       97.05     11.94 o 
   8   3   6     3966.06     3844.75     82.64 o 
   9   3   6      176.39      170.91     22.66 o 
  10   3   6      206.81      223.56     26.06 o 
  11   3   6       33.97       26.48     10.14 o 
  12   3   6      138.28      163.34     24.26 o 
 -16   4   6     1463.89     1533.26    107.74 o 
 -15   4   6     2472.58     2507.30    133.10 o 
 -14   4   6     1643.77     1756.44    107.72 o 
 -13   4   6     1214.21     1224.60     88.17 o 
 -12   4   6       33.71       41.11     12.43 o 
 -11   4   6      197.66      192.44     13.85 o 
 -10   4   6     2637.40     2634.50     35.69 o 
  -9   4   6      222.37      226.74     15.35 o 
  -8   4   6     2581.49     2505.93     45.76 o 
  -7   4   6     1011.55     1047.97     24.35 o 
  -6   4   6      384.11      390.13     13.58 o 
  -5   4   6        4.03        8.70      2.89 o 
  -4   4   6      783.04      816.41     20.90 o 
  -3   4   6     2578.64     2619.33     26.14 o 
  -2   4   6     2047.70     1924.99     27.89 o 
  -1   4   6     2508.13     2314.95     35.95 o 
   0   4   6     2105.16     2009.28    101.63 o 
   1   4   6       13.37       17.96      4.38 o 
   2   4   6      116.23      125.14     10.17 o 
   3   4   6     1813.33     1735.95     57.33 o 
   4   4   6     1611.92     1486.06     44.51 o 
   5   4   6     5163.62     5259.01     73.80 o 
   6   4   6     1055.52     1022.29     33.30 o 
   7   4   6     2251.37     2186.20     49.92 o 
   8   4   6     1585.01     1642.35     44.40 o 
   9   4   6        0.08        1.06      6.71 o 
  10   4   6      390.40      407.50     34.76 o 
  11   4   6     1115.46     1188.36     71.32 o 
  12   4   6     1181.04     1241.71     65.96 o 
 -15   5   6       37.64       47.10     19.43 o 
 -14   5   6      260.91      206.52     42.22 o 
 -13   5   6      433.31      428.91     53.89 o 
 -12   5   6      564.11      573.95     59.34 o 
 -11   5   6      127.37      115.93     28.12 o 
 -10   5   6      374.86      337.06     25.09 o 
  -9   5   6        1.10        0.65      4.46 o 
  -8   5   6       36.22       33.72      6.89 o 
  -7   5   6        3.11        9.43      3.62 o 
  -6   5   6       52.68       50.05     10.14 o 
  -5   5   6      433.33      464.04     42.08 o 
  -4   5   6      291.05      254.07     12.01 o 
  -3   5   6      150.73      186.96     27.56 o 
  -2   5   6      301.35      264.29     31.05 o 
  -1   5   6      125.82      100.03     14.18 o 
   0   5   6     2453.58     2362.44     48.40 o 
   1   5   6      792.70      750.25     23.12 o 
   2   5   6      528.83      520.89     20.95 o 
   3   5   6      304.73      310.11     16.88 o 
   4   5   6      276.88      286.76     17.94 o 
   5   5   6       25.08       32.43      6.92 o 
   6   5   6      150.06      143.35     16.47 o 
   7   5   6      477.26      465.83     29.02 o 
   8   5   6     1516.75     1617.05     47.25 o 
   9   5   6     1658.10     1670.35     69.71 o 
  10   5   6      142.69      168.08     24.53 o 
  11   5   6        9.32       -0.06     25.43 o 
  12   5   6       91.68       83.10     18.37 o 
 -15   6   6      399.77      376.92     54.73 o 
 -14   6   6      383.03      403.39     56.75 o 
 -13   6   6      144.46      154.60     37.74 o 
 -12   6   6       79.95       56.89     21.03 o 
 -11   6   6       82.26       60.38     17.61 o 
 -10   6   6      767.14      806.90     67.86 o 
  -9   6   6     1477.36     1504.18     88.49 o 
  -8   6   6      450.44      475.48     29.74 o 
  -7   6   6     1778.24     1545.45    164.92 o 
  -6   6   6      366.95      318.83     34.02 o 
  -5   6   6       32.49       38.31      5.62 o 
  -4   6   6     1704.84     1667.91     38.07 o 
  -3   6   6     1412.10     1280.51     36.72 o 
  -2   6   6     5413.76     5801.48    149.29 o 
  -1   6   6     4771.20     4923.12     94.74 o 
   0   6   6      845.22      850.46     32.53 o 
   1   6   6     1266.55     1223.83     28.36 o 
   2   6   6      145.59      147.49     11.01 o 
   3   6   6     1276.37     1274.28     34.90 o 
   4   6   6     1216.82     1165.50     28.29 o 
   5   6   6     3582.80     3588.89     50.11 o 
   6   6   6     1641.93     1638.50     57.22 o 
   7   6   6      411.66      436.02     39.82 o 
   8   6   6       98.51      112.96     17.37 o 
   9   6   6       76.75       34.67     13.32 o 
  10   6   6      100.31       78.60     16.88 o 
  11   6   6      537.67      539.70     77.34 o 
 -14   7   6      421.30      481.71     61.56 o 
 -13   7   6       86.49       64.04     26.92 o 
 -12   7   6      510.47      521.44     59.21 o 
 -11   7   6      528.36      500.39     57.38 o 
 -10   7   6        1.67       13.20     15.65 o 
  -9   7   6       16.44       27.13     15.25 o 
  -8   7   6     1153.24     1199.36     78.96 o 
  -7   7   6       98.94      124.79     26.73 o 
  -6   7   6      685.32      669.94     25.67 o 
  -5   7   6      293.38      269.04     16.99 o 
  -4   7   6      448.24      451.80     22.88 o 
  -3   7   6      163.14      163.68     14.52 o 
  -2   7   6       29.46       27.00      8.66 o 
  -1   7   6      300.58      327.90     26.06 o 
   0   7   6     1438.46     1417.25     53.69 o 
   1   7   6     1254.43     1315.15     43.00 o 
   2   7   6      106.00      107.73      9.65 o 
   3   7   6     1436.87     1471.43     49.66 o 
   4   7   6      409.70      400.98     17.59 o 
   5   7   6       30.88       15.38      4.97 o 
   6   7   6      569.73      524.08     34.37 o 
   7   7   6      383.08      389.59     30.75 o 
   8   7   6      585.08      607.30     38.47 o 
   9   7   6      924.80      910.21     77.21 o 
  10   7   6       83.07       82.58     25.39 o 
  11   7   6      146.59      117.11     25.85 o 
 -13   8   6       57.36       37.01     19.30 o 
 -12   8   6       44.46       28.79     15.68 o 
 -11   8   6      381.51      401.27     52.14 o 
 -10   8   6      129.08      142.07     30.59 o 
  -9   8   6      886.75     1028.01     78.90 o 
  -8   8   6      668.83      736.12     64.38 o 
  -7   8   6     1155.97     1156.29     78.31 o 
  -6   8   6     1430.36     1349.55     84.13 o 
  -5   8   6      441.96      348.34     42.77 o 
  -4   8   6      796.28      798.33     33.42 o 
  -3   8   6      356.08      399.68     21.30 o 
  -2   8   6      933.00      929.13     46.08 o 
  -1   8   6      126.04      137.22     17.76 o 
   0   8   6       48.49       65.53     13.40 o 
   1   8   6      204.87      211.95     22.00 o 
   2   8   6        3.77        3.02     12.84 o 
   3   8   6      733.79      718.30     41.01 o 
   4   8   6     3709.89     3644.04    131.15 o 
   5   8   6      535.97      504.18     25.74 o 
   6   8   6     1536.04     1494.45     61.52 o 
   7   8   6      232.47      223.22     24.32 o 
   8   8   6        2.78        6.22     12.42 o 
   9   8   6       83.00       83.45     21.48 o 
 -12   9   6      756.89      789.35     78.26 o 
 -11   9   6      851.26      865.81     79.01 o 
 -10   9   6      668.80      636.19     67.02 o 
  -9   9   6       10.55       28.99     19.72 o 
  -8   9   6       82.32       90.17     24.99 o 
  -7   9   6        8.39       19.45     14.15 o 
  -6   9   6     1137.26     1164.49     81.28 o 
  -5   9   6      607.81      684.19     61.75 o 
  -4   9   6      229.92      227.51     37.36 o 
  -3   9   6       15.31       -1.45      9.80 o 
  -2   9   6       15.99       13.25      7.19 o 
  -1   9   6      545.06      554.35     37.24 o 
   0   9   6      533.92      546.24     37.32 o 
   1   9   6       36.12       38.15     11.87 o 
   2   9   6      987.16      969.74     49.92 o 
   3   9   6     1102.85     1055.30     40.41 o 
   4   9   6      324.80      295.17     21.18 o 
   5   9   6       93.79       82.76     11.11 o 
   6   9   6       55.10       37.29      9.32 o 
   7   9   6      330.55      289.12     29.88 o 
   8   9   6     1873.57     1735.88     72.85 o 
 -11  10   6       89.82       88.71     29.25 o 
 -10  10   6       95.95       86.55     27.02 o 
  -9  10   6      709.93      709.58     71.03 o 
  -8  10   6      248.08      312.99     45.88 o 
  -7  10   6      533.02      467.46     53.14 o 
  -6  10   6      484.22      482.90     54.68 o 
  -5  10   6      118.96       98.99     25.35 o 
  -4  10   6      368.85      327.85     44.06 o 
  -3  10   6      759.43      786.58     47.12 o 
  -2  10   6      340.75      341.85     31.55 o 
  -1  10   6      933.07      927.34     50.44 o 
   0  10   6      362.25      395.98     33.23 o 
   1  10   6      604.99      596.98     40.90 o 
   2  10   6       50.04       35.53     10.54 o 
   3  10   6      265.08      246.02     20.79 o 
   4  10   6      719.24      705.64     34.96 o 
   5  10   6      294.07      286.00     30.01 o 
   6  10   6      134.56      112.27     19.44 o 
   7  10   6       34.94       32.07     12.53 o 
  -9  11   6        4.78       28.92     12.00 o 
  -8  11   6      156.19      134.67     30.54 o 
  -7  11   6      145.74      109.12     26.72 o 
  -6  11   6      663.56      673.24     67.28 o 
  -5  11   6     2460.15     2628.55    129.38 o 
  -4  11   6      144.36      203.61     37.63 o 
  -3  11   6      119.41      118.28     19.47 o 
  -2  11   6        0.35       -2.83      7.87 o 
  -1  11   6      231.80      213.91     24.58 o 
   0  11   6      244.99      253.42     28.13 o 
   1  11   6      222.78      245.73     26.89 o 
   2  11   6     2223.47     2256.57     83.04 o 
   3  11   6     1244.97     1116.82     45.50 o 
   4  11   6      312.10      311.28     24.21 o 
   5  11   6        1.37        3.26      9.18 o 
   6  11   6      267.76      278.62     40.64 o 
  -7  12   6        8.21       37.10     18.36 o 
  -6  12   6       89.86      106.51     28.50 o 
  -5  12   6      144.43      141.34     29.86 o 
  -4  12   6       59.62       65.89     22.41 o 
  -3  12   6       86.07      102.82     28.94 o 
  -2  12   6      789.12      879.19     54.53 o 
  -1  12   6     1329.90     1388.39     67.77 o 
   0  12   6      599.36      661.74     47.13 o 
   1  12   6       95.13       94.36     18.97 o 
   2  12   6       13.20        4.82      6.39 o 
   3  12   6      176.18      154.81     18.30 o 
 -17   1   7      240.13      206.67     33.48 o 
 -16   1   7      970.30     1016.04     57.73 o 
 -15   1   7      195.26      207.04     25.84 o 
 -14   1   7      219.96      226.11     26.18 o 
 -13   1   7      581.87      544.44     24.95 o 
 -12   1   7     2296.51     2396.91     49.10 o 
 -11   1   7     2396.14     2558.69     47.04 o 
 -10   1   7      591.63      624.28     21.25 o 
  -9   1   7     2202.80     2022.42     33.13 o 
  -8   1   7      633.92      564.99     32.63 o 
  -7   1   7       14.35        9.85      3.05 o 
  -6   1   7      845.11      786.59     19.24 o 
  -5   1   7      859.51      761.56     23.06 o 
  -4   1   7     8305.53     8155.39    107.07 o 
  -3   1   7    10263.35    10085.12     58.70 o 
  -2   1   7     7474.71     7319.70     56.16 o 
  -1   1   7     3033.01     2974.16     42.86 o 
   0   1   7      450.85      425.77     15.08 o 
   1   1   7      411.52      454.01     15.63 o 
   2   1   7     1040.47      901.18     45.59 o 
   3   1   7     3857.83     3726.04     81.56 o 
   4   1   7     2162.89     2128.73     98.23 o 
   5   1   7     3129.82     3101.19    109.32 o 
   6   1   7     3323.54     3322.39     84.73 o 
   7   1   7      328.97      333.44     28.65 o 
   8   1   7      213.49      211.62     23.77 o 
   9   1   7     1247.98     1321.46     60.96 o 
  10   1   7     1407.69     1465.81     67.23 o 
  11   1   7     1126.76     1115.24     60.93 o 
  12   1   7      394.33      414.67     66.98 o 
 -16   2   7       10.33       -8.52     12.72 o 
 -15   2   7       95.54       89.46     18.54 o 
 -14   2   7       67.35       69.70     14.85 o 
 -13   2   7      446.05      428.14     33.16 o 
 -12   2   7        7.00       10.62      4.09 o 
 -11   2   7       62.94       45.51      5.76 o 
 -10   2   7     2136.47     2147.02     64.44 o 
  -9   2   7        3.64        6.26      4.57 o 
  -8   2   7     1997.60     2017.25     37.71 o 
  -7   2   7      144.86      118.77      8.86 o 
  -6   2   7      194.66      168.83     10.08 o 
  -5   2   7       87.73       68.77      8.08 o 
  -4   2   7       16.21       19.68      3.75 o 
  -3   2   7      566.73      567.10     13.86 o 
  -2   2   7      206.62      219.52      8.59 o 
  -1   2   7      673.59      648.50     17.00 o 
   0   2   7       12.66       11.75      2.63 o 
   1   2   7      331.03      332.71     17.30 o 
   2   2   7       10.85       22.86      5.13 o 
   3   2   7        3.51        7.54      4.45 o 
   4   2   7      319.73      317.17     23.85 o 
   5   2   7        2.04        4.32     13.06 o 
   6   2   7      529.74      448.27     31.38 o 
   7   2   7        5.17        4.19      8.72 o 
   8   2   7       87.05       65.30     13.68 o 
   9   2   7       21.99       25.56     10.82 o 
  10   2   7       17.71        3.05      7.67 o 
  11   2   7       94.11       67.72     36.47 o 
  12   2   7        1.17        0.52     14.00 o 
 -16   3   7     1373.40     1314.60     97.98 o 
 -15   3   7      466.29      512.83     60.60 o 
 -14   3   7        6.92        6.02     18.39 o 
 -13   3   7      501.37      479.01     37.34 o 
 -12   3   7      909.19      908.52     45.54 o 
 -11   3   7     3992.69     3888.04     89.46 o 
 -10   3   7     2979.57     2992.99     74.83 o 
  -9   3   7     1231.35     1217.99     36.10 o 
  -8   3   7     3060.80     2980.62     45.76 o 
  -7   3   7      107.41      100.87      8.20 o 
  -6   3   7      591.87      580.67     22.25 o 
  -5   3   7     2120.11     2064.55     39.98 o 
  -4   3   7     4002.73     3887.24     53.05 o 
  -3   3   7     5699.77     5621.76     49.10 o 
  -2   3   7     4856.32     4827.50     40.23 o 
  -1   3   7      132.18      132.47      8.95 o 
   0   3   7      394.88      448.04     19.66 o 
   1   3   7     1708.46     1801.02     49.57 o 
   2   3   7     2117.27     2089.62     56.55 o 
   3   3   7      661.41      657.79     33.42 o 
   4   3   7     1659.02     1662.36     56.30 o 
   5   3   7     1227.92     1288.00     51.56 o 
   6   3   7     1969.04     1963.60     66.73 o 
   7   3   7     2089.37     2026.19     70.85 o 
   8   3   7      230.90      219.70     24.53 o 
   9   3   7      362.66      423.36     35.65 o 
  10   3   7     1154.66     1163.04     60.04 o 
  11   3   7      588.95      650.26     49.39 o 
 -15   4   7       30.12       20.01     16.40 o 
 -14   4   7       34.77       66.16     24.04 o 
 -13   4   7      244.69      263.83     42.22 o 
 -12   4   7      193.55      262.39     40.80 o 
 -11   4   7        2.55       -3.99      6.54 o 
 -10   4   7      485.09      426.82     27.81 o 
  -9   4   7       12.63       14.08      4.40 o 
  -8   4   7        2.30        1.20      3.46 o 
  -7   4   7        1.97        2.11      2.63 o 
  -6   4   7      436.58      465.97     27.97 o 
  -5   4   7      210.04      198.33     12.01 o 
  -4   4   7       97.01      116.41      8.82 o 
  -3   4   7      318.66      344.36     10.96 o 
  -2   4   7       27.78       34.65      4.70 o 
  -1   4   7     2816.60     3006.44     38.89 o 
   0   4   7     1245.19     1230.97     40.41 o 
   1   4   7       54.50       39.86      7.54 o 
   2   4   7      828.79      807.80     44.62 o 
   3   4   7      433.65      440.51     21.62 o 
   4   4   7       12.54        5.46      3.70 o 
   5   4   7      276.06      270.20     17.14 o 
   6   4   7      178.99      171.38     13.90 o 
   7   4   7     1869.89     1966.27     47.25 o 
   8   4   7     1099.00     1061.84     54.60 o 
   9   4   7      341.43      347.95     36.19 o 
  10   4   7      247.89      202.03     26.66 o 
  11   4   7       97.22      111.25     28.38 o 
 -15   5   7       99.98       91.70     29.81 o 
 -14   5   7      106.96      114.62     30.98 o 
 -13   5   7       68.02       45.75     21.65 o 
 -12   5   7      241.65      233.08     37.41 o 
 -11   5   7     1072.98     1062.64     78.39 o 
 -10   5   7      869.25      947.07     72.77 o 
  -9   5   7      454.95      499.54     50.46 o 
  -8   5   7      252.29      254.22     18.18 o 
  -7   5   7       74.37       64.60      8.17 o 
  -6   5   7      372.54      397.33     42.71 o 
  -5   5   7     2637.36     2573.48    103.17 o 
  -4   5   7     2910.12     2451.98     64.59 o 
  -3   5   7     7676.05     7868.16     81.15 o 
  -2   5   7     3473.68     2843.80     66.04 o 
  -1   5   7     1732.09     1658.95     41.33 o 
   0   5   7       44.80       38.78      7.48 o 
   1   5   7      141.78      120.49     11.93 o 
   2   5   7     1415.61     1373.68     42.54 o 
   3   5   7     2097.95     2087.77     55.84 o 
   4   5   7     1770.32     1894.69     39.86 o 
   5   5   7     1918.99     1877.40     48.43 o 
   6   5   7      575.69      619.98     28.26 o 
   7   5   7      576.12      601.71     28.46 o 
   8   5   7      196.30      187.37     23.05 o 
   9   5   7      295.26      325.48     32.27 o 
  10   5   7      650.74      679.25     48.13 o 
  11   5   7     1225.61     1452.42    101.25 o 
 -14   6   7      155.28      163.40     36.39 o 
 -13   6   7      145.82      138.05     33.17 o 
 -12   6   7      170.02      166.56     34.53 o 
 -11   6   7        6.53       18.13     15.49 o 
 -10   6   7        2.09       14.25     10.39 o 
  -9   6   7      482.74      457.06     50.10 o 
  -8   6   7       93.73       95.33     22.85 o 
  -7   6   7      772.12      848.37     65.34 o 
  -6   6   7     1289.66     1250.84     77.27 o 
  -5   6   7     2089.93     2113.38     98.20 o 
  -4   6   7      148.15      130.44      9.97 o 
  -3   6   7      520.81      573.24     50.67 o 
  -2   6   7      694.53      760.41     56.93 o 
  -1   6   7     3478.08     3765.91    127.41 o 
   0   6   7     1235.67     1085.95     49.38 o 
   1   6   7      244.49      227.02     13.12 o 
   2   6   7      567.38      559.09     22.61 o 
   3   6   7      656.89      610.87     25.35 o 
   4   6   7       13.25       20.97      5.38 o 
   5   6   7     2005.00     1964.98     77.27 o 
   6   6   7       90.31       73.62     12.53 o 
   7   6   7      792.73      751.60     33.66 o 
   8   6   7      503.21      507.51     39.45 o 
   9   6   7      292.05      327.15     32.94 o 
  10   6   7      111.12       86.08     16.64 o 
 -13   7   7        6.24      -12.36     12.36 o 
 -12   7   7      298.84      298.72     47.46 o 
 -11   7   7     1057.79     1153.64     88.07 o 
 -10   7   7     1134.27     1193.48     87.22 o 
  -9   7   7     1090.00     1076.27     79.24 o 
  -8   7   7      815.00      808.39     66.57 o 
  -7   7   7      261.45      241.52     36.48 o 
  -6   7   7       32.65        6.04     10.79 o 
  -5   7   7      385.33      373.47     44.80 o 
  -4   7   7     1193.72     1254.42     78.32 o 
  -3   7   7     2392.57     2394.21     54.84 o 
  -2   7   7     1800.80     1942.32     95.06 o 
  -1   7   7      941.41      972.48     67.22 o 
   0   7   7     1497.46     1498.89     57.25 o 
   1   7   7      164.57      140.51     14.84 o 
   2   7   7      432.25      435.69     31.12 o 
   3   7   7     1985.28     1943.57     78.91 o 
   4   7   7     3151.97     3033.79    108.99 o 
   5   7   7     1525.95     1547.62     58.94 o 
   6   7   7      476.37      464.49     32.77 o 
   7   7   7       10.57        6.91      6.88 o 
   8   7   7        4.51        8.01      9.32 o 
   9   7   7      109.47      112.38     20.10 o 
  10   7   7      130.46      129.31     29.33 o 
 -12   8   7      301.06      311.45     46.05 o 
 -11   8   7        1.11       13.20     16.71 o 
 -10   8   7      322.79      315.35     47.31 o 
  -9   8   7      614.53      637.11     63.09 o 
  -8   8   7      347.13      395.16     49.89 o 
  -7   8   7      672.90      774.15     67.84 o 
  -6   8   7      778.16      815.06     67.18 o 
  -5   8   7      142.73      124.19     27.13 o 
  -4   8   7       39.89       58.45     19.20 o 
  -3   8   7      502.59      475.07     50.53 o 
  -2   8   7     1670.16     1800.75     95.24 o 
  -1   8   7     2086.85     2107.71     71.27 o 
   0   8   7      318.73      322.74     32.13 o 
   1   8   7      396.90      381.27     25.25 o 
   2   8   7      151.25      122.99     16.19 o 
   3   8   7      147.70      139.10     24.97 o 
   4   8   7       83.06       72.98      9.88 o 
   5   8   7       19.83       11.04      5.86 o 
   6   8   7      104.07      102.20     19.33 o 
   7   8   7      365.83      334.53     29.71 o 
   8   8   7      479.83      532.95     63.58 o 
 -11   9   7      186.75      144.87     34.56 o 
 -10   9   7     1333.85     1437.94    101.75 o 
  -9   9   7      436.52      460.13     55.79 o 
  -8   9   7      231.25      250.24     40.25 o 
  -7   9   7        0.69       -4.25     12.48 o 
  -6   9   7     1012.63      938.99     75.56 o 
  -5   9   7      319.45      394.91     48.80 o 
  -4   9   7      214.37      212.67     37.22 o 
  -3   9   7      171.90      193.87     33.75 o 
  -2   9   7      270.29      282.47     27.85 o 
  -1   9   7        5.06       -0.21      9.91 o 
   0   9   7      319.16      322.43     29.31 o 
   1   9   7      427.82      395.29     47.30 o 
   2   9   7      456.87      450.18     35.08 o 
   3   9   7     1295.63     1283.55     40.01 o 
   4   9   7     1281.25     1254.08     59.64 o 
   5   9   7      514.25      517.77     50.96 o 
   6   9   7       75.33       60.69     14.93 o 
   7   9   7       50.04       52.68     13.57 o 
 -10  10   7        6.69       34.74     20.44 o 
  -9  10   7       92.32      102.87     32.56 o 
  -8  10   7      867.95      952.66     81.73 o 
  -7  10   7      910.80      947.92     80.02 o 
  -6  10   7      852.61      939.23     79.10 o 
  -5  10   7      205.74      235.75     41.16 o 
  -4  10   7      494.56      515.51     56.90 o 
  -3  10   7       34.12       26.23     12.88 o 
  -2  10   7      184.26      184.21     22.29 o 
  -1  10   7      597.24      631.33     42.52 o 
   0  10   7      981.34     1046.24     55.47 o 
   1  10   7      901.14      896.88     51.61 o 
   2  10   7     1142.66     1097.86     57.10 o 
   3  10   7       47.97       65.06     11.04 o 
   4  10   7      115.57      108.88     19.31 o 
   5  10   7      183.32      172.57     23.31 o 
   6  10   7      402.87      428.62     49.90 o 
  -8  11   7        1.70        1.40     18.27 o 
  -7  11   7      235.76      207.94     39.55 o 
  -6  11   7      145.77      134.45     30.67 o 
  -5  11   7      798.62      807.82     75.33 o 
  -4  11   7      329.52      363.15     50.78 o 
  -3  11   7      624.37      708.39     68.51 o 
  -2  11   7      542.83      552.48     42.17 o 
  -1  11   7      615.55      628.18     44.50 o 
   0  11   7       93.64      104.17     18.80 o 
   1  11   7      127.98      105.40     19.61 o 
   2  11   7       45.93       55.80     15.52 o 
   3  11   7      881.37      815.15     52.09 o 
   4  11   7      295.31      282.29     31.01 o 
  -5  12   7      433.19      547.29     62.90 o 
  -4  12   7       68.19      103.46     26.81 o 
  -3  12   7       38.28       38.48     20.33 o 
  -2  12   7      270.35      288.21     32.99 o 
  -1  12   7      555.98      574.64     51.42 o 
   0  12   7      657.65      697.04     50.18 o 
   1  12   7     1406.41     1527.70     73.14 o 
 -16   0   8      348.61      286.72     44.49 o 
 -15   0   8        9.62       22.41     11.32 o 
 -14   0   8       46.60       41.89     16.40 o 
 -13   0   8     2983.44     2826.04    121.52 o 
 -12   0   8     3879.75     3960.35    139.23 o 
 -11   0   8      317.15      319.27     37.99 o 
 -10   0   8     1134.96     1220.83     35.86 o 
  -9   0   8       39.24       34.63      6.19 o 
  -8   0   8        6.39       11.45      3.80 o 
  -7   0   8      525.20      521.37     20.28 o 
  -6   0   8      362.12      357.05     16.79 o 
  -5   0   8     7009.20     7008.01     76.87 o 
  -4   0   8    10266.69     9930.68    166.10 o 
  -3   0   8    10485.24     9895.88    116.07 o 
  -2   0   8     3077.35     3029.26     46.61 o 
  -1   0   8      556.26      623.47     26.17 o 
   0   0   8     2963.01     2770.59     45.03 o 
   1   0   8     2546.13     2504.82    101.12 o 
   2   0   8     5384.26     5491.05    131.38 o 
   3   0   8     2602.11     2794.17     99.99 o 
   4   0   8      832.53      925.24     60.46 o 
   5   0   8      396.83      327.74     37.69 o 
   6   0   8      156.61      145.79     26.15 o 
   7   0   8      103.95      112.88     25.64 o 
   8   0   8     1443.77     1614.88     94.27 o 
   9   0   8     1234.30     1211.72     85.20 o 
  10   0   8      749.61      836.73     77.58 o 
  11   0   8     1101.61     1115.90     89.79 o 
 -16   1   8       85.24       59.92     17.35 o 
 -15   1   8       57.96       43.43     13.32 o 
 -14   1   8      464.09      424.33     44.49 o 
 -13   1   8       56.34       43.66     13.10 o 
 -12   1   8        3.21        3.95      6.42 o 
 -11   1   8      112.42      105.83     16.13 o 
 -10   1   8      318.63      251.25     23.01 o 
  -9   1   8       41.01       35.23      6.39 o 
  -8   1   8       16.93        7.77      6.43 o 
  -7   1   8        0.67        2.50      2.47 o 
  -6   1   8      438.11      420.32     18.32 o 
  -5   1   8       65.69       34.01      8.36 o 
  -4   1   8      159.09      163.54     11.91 o 
  -3   1   8        4.67        9.04      2.31 o 
  -2   1   8      109.19      109.66      6.50 o 
  -1   1   8       72.43       65.29      5.69 o 
   0   1   8       46.49       47.05      5.63 o 
   1   1   8      256.15      232.19     10.39 o 
   2   1   8       66.57       56.14      6.68 o 
   3   1   8      469.48      460.36     28.81 o 
   4   1   8      116.79      132.86     15.66 o 
   5   1   8      707.62      756.56     40.39 o 
   6   1   8      468.69      454.26     33.06 o 
   7   1   8       58.96       87.47     15.57 o 
   8   1   8       27.66       26.10     11.04 o 
   9   1   8       26.14       20.76      9.44 o 
  10   1   8        0.50        6.44      7.68 o 
  11   1   8      217.05      229.21     28.48 o 
 -16   2   8        2.78        0.85     12.18 o 
 -15   2   8       17.27       24.62     10.51 o 
 -14   2   8      126.76      119.52     18.42 o 
 -13   2   8     2322.84     2236.21     76.23 o 
 -12   2   8     4867.85     4883.51    107.95 o 
 -11   2   8     3499.86     3552.77     88.07 o 
 -10   2   8     1511.52     1556.75     42.33 o 
  -9   2   8      909.17      938.74     31.48 o 
  -8   2   8       11.86       13.16      3.21 o 
  -7   2   8       34.76       27.98      3.89 o 
  -6   2   8      337.28      306.40     16.60 o 
  -5   2   8     2421.82     2313.10     48.36 o 
  -4   2   8     7193.65     7227.99    103.88 o 
  -3   2   8     6263.83     6083.94     46.13 o 
  -2   2   8      353.36      333.69     11.30 o 
  -1   2   8        0.09       -0.91      2.07 o 
   0   2   8      121.44      114.12      9.60 o 
   1   2   8     1966.01     1916.14     52.42 o 
   2   2   8      918.13      940.82     39.13 o 
   3   2   8     1094.62     1162.76     95.52 o 
   4   2   8      839.68      820.35     40.72 o 
   5   2   8      338.48      302.48     26.31 o 
   6   2   8       92.40      118.05     17.74 o 
   7   2   8      117.79      129.68     19.09 o 
   8   2   8      293.09      272.58     28.60 o 
   9   2   8      808.41      861.09     77.16 o 
  10   2   8      651.28      667.99     47.72 o 
  11   2   8      974.20     1124.48     64.04 o 
 -16   3   8       76.09      102.20     33.11 o 
 -15   3   8        2.52       -7.43     33.33 o 
 -14   3   8      670.41      646.00     50.19 o 
 -13   3   8       30.37       32.60     11.94 o 
 -12   3   8        6.53       12.90      8.12 o 
 -11   3   8      189.43      140.80     18.28 o 
 -10   3   8      417.85      402.81     28.72 o 
  -9   3   8      148.55      134.83     10.88 o 
  -8   3   8      312.06      251.80     13.93 o 
  -7   3   8        2.81        2.07      4.90 o 
  -6   3   8      761.76      739.59     26.11 o 
  -5   3   8      127.87      121.13     10.94 o 
  -4   3   8      131.79      138.62     11.09 o 
  -3   3   8       81.35       68.96      5.52 o 
  -2   3   8     1362.40     1371.50     23.19 o 
  -1   3   8      903.96      890.36     21.06 o 
   0   3   8      167.41      165.60     15.16 o 
   1   3   8      512.87      566.10     29.48 o 
   2   3   8      322.10      308.45     22.84 o 
   3   3   8       68.19       80.96     13.06 o 
   4   3   8      121.97      136.36     17.21 o 
   5   3   8       85.26       91.99     15.25 o 
   6   3   8       81.12       63.07     15.04 o 
   7   3   8       36.56       40.29     12.66 o 
   8   3   8        0.52        8.10      8.68 o 
   9   3   8      185.39      165.96     23.49 o 
  10   3   8       76.15       96.33     18.75 o 
  11   3   8        0.38       -6.97     18.14 o 
 -15   4   8        1.73        2.74     15.60 o 
 -14   4   8      164.15      189.61     40.37 o 
 -13   4   8      539.64      486.31     55.33 o 
 -12   4   8     1851.64     1933.91     66.03 o 
 -11   4   8     1831.72     1835.97     61.25 o 
 -10   4   8      534.36      549.19     31.91 o 
  -9   4   8     1074.55     1057.05     42.10 o 
  -8   4   8       37.01       32.68      6.18 o 
  -7   4   8      702.28      688.20     30.62 o 
  -6   4   8     1890.38     1932.60     48.15 o 
  -5   4   8     1391.76     1424.82     50.51 o 
  -4   4   8     5270.24     5603.66     79.61 o 
  -3   4   8     1864.81     1877.63     41.53 o 
  -2   4   8      227.59      218.74     10.81 o 
  -1   4   8      300.32      329.19     13.95 o 
   0   4   8        9.93       12.37      8.20 o 
   1   4   8     1715.52     1694.48     51.87 o 
   2   4   8     1438.70     1483.36     39.57 o 
   3   4   8      521.51      528.86     24.92 o 
   4   4   8     1682.55     1596.92     70.65 o 
   5   4   8      406.25      367.56     33.80 o 
   6   4   8       21.08       33.80     18.69 o 
   7   4   8      367.18      382.79     32.69 o 
   8   4   8      348.20      423.43     46.18 o 
   9   4   8      796.54      844.22     52.41 o 
  10   4   8     1104.98     1172.09     64.28 o 
 -14   5   8      371.78      413.30     55.06 o 
 -13   5   8      594.94      636.51     67.37 o 
 -12   5   8       16.75       42.26     20.38 o 
 -11   5   8      147.60       94.98     24.81 o 
 -10   5   8      368.96      349.06     45.72 o 
  -9   5   8      351.01      342.07     43.96 o 
  -8   5   8       23.75       31.25      6.39 o 
  -7   5   8      705.61      690.60     27.08 o 
  -6   5   8     1475.25     1410.36     34.65 o 
  -5   5   8     1880.18     1796.10     35.73 o 
  -4   5   8      322.75      250.98     17.23 o 
  -3   5   8      331.60      282.38     13.52 o 
  -2   5   8     3037.11     3054.82     39.20 o 
  -1   5   8      340.42      343.87     13.62 o 
   0   5   8       37.41       35.48      4.87 o 
   1   5   8      333.59      358.08     18.24 o 
   2   5   8       95.70       96.84     10.22 o 
   3   5   8      375.51      377.89     28.42 o 
   4   5   8        3.26       -2.05      6.65 o 
   5   5   8      562.13      562.40     38.98 o 
   6   5   8     1247.72     1258.40     58.24 o 
   7   5   8        2.99       -0.03      9.01 o 
   8   5   8       22.40       14.66      9.90 o 
   9   5   8       20.81       24.88      9.27 o 
  10   5   8        0.08      -10.67     15.64 o 
 -14   6   8      360.63      269.19     46.03 o 
 -13   6   8      595.10      649.04     69.60 o 
 -12   6   8      647.42      643.31     66.49 o 
 -11   6   8      697.98      733.84     69.83 o 
 -10   6   8      891.97      957.29     77.47 o 
  -9   6   8     1364.20     1254.77     85.86 o 
  -8   6   8       22.77       23.93     14.52 o 
  -7   6   8     1320.99     1226.21     80.87 o 
  -6   6   8     1532.23     1553.10     88.90 o 
  -5   6   8     2427.73     2647.78    114.96 o 
  -4   6   8     2298.20     2051.73    100.13 o 
  -3   6   8     1794.38     1869.04     44.35 o 
  -2   6   8     2401.21     2466.75     57.24 o 
  -1   6   8      710.98      737.98     33.74 o 
   0   6   8      167.73      153.62     14.37 o 
   1   6   8     1101.50     1049.30     44.55 o 
   2   6   8     3002.88     2979.62     78.41 o 
   3   6   8      992.52     1016.57     37.33 o 
   4   6   8      664.57      707.66     38.11 o 
   5   6   8      112.11      114.10     17.99 o 
   6   6   8      284.62      276.70     28.60 o 
   7   6   8      434.36      428.82     36.34 o 
   8   6   8      869.56      907.26     55.01 o 
   9   6   8      746.04      718.02     50.18 o 
 -13   7   8      118.73      124.36     33.49 o 
 -12   7   8      156.36      150.13     33.34 o 
 -11   7   8       47.26       39.35     21.74 o 
 -10   7   8      651.32      670.76     66.15 o 
  -9   7   8      418.15      434.54     51.75 o 
  -8   7   8      712.34      689.04     65.29 o 
  -7   7   8      941.62      994.89     75.31 o 
  -6   7   8      396.36      414.81     49.01 o 
  -5   7   8        4.36        1.18     10.57 o 
  -4   7   8       82.48       53.76     16.25 o 
  -3   7   8      727.68      731.67     61.17 o 
  -2   7   8     2004.09     2032.43    102.42 o 
  -1   7   8      281.63      281.75     37.81 o 
   0   7   8     1226.30     1202.57     56.34 o 
   1   7   8      183.96      181.97     22.60 o 
   2   7   8       56.89       54.28     12.40 o 
   3   7   8      173.56      189.76     21.92 o 
   4   7   8      206.95      198.99     40.60 o 
   5   7   8        3.76       13.99      6.99 o 
   6   7   8      304.37      350.46     32.54 o 
   7   7   8       12.85       19.08      9.29 o 
   8   7   8       51.37       57.04     15.24 o 
 -12   8   8      453.79      437.96     60.00 o 
 -11   8   8     1252.95     1291.85     97.35 o 
 -10   8   8     1077.45     1058.91     87.43 o 
  -9   8   8      365.61      334.54     47.03 o 
  -8   8   8        8.57        5.93     12.40 o 
  -7   8   8      396.86      346.16     47.16 o 
  -6   8   8      636.57      573.81     60.57 o 
  -5   8   8      543.63      546.73     57.39 o 
  -4   8   8      175.23      204.33     36.31 o 
  -3   8   8      517.37      568.64     57.10 o 
  -2   8   8       90.14      123.63     27.24 o 
  -1   8   8      211.30      190.62     32.59 o 
   0   8   8      467.44      523.49     55.04 o 
   1   8   8      877.55      826.54     38.53 o 
   2   8   8      882.87      928.50     41.47 o 
   3   8   8     1750.46     1863.79     70.37 o 
   4   8   8       44.27       45.51     12.21 o 
   5   8   8      101.79      117.61     18.37 o 
   6   8   8        1.94      -14.65     14.65 o 
   7   8   8      123.48      126.50     20.56 o 
 -10   9   8      164.13      178.09     37.48 o 
  -9   9   8      715.04      779.01     74.39 o 
  -8   9   8      509.33      471.10     56.63 o 
  -7   9   8      565.93      617.31     66.94 o 
  -6   9   8      279.57      318.31     46.22 o 
  -5   9   8      261.35      246.59     41.18 o 
  -4   9   8       60.04       88.46     23.66 o 
  -3   9   8       10.61        7.43     10.68 o 
  -2   9   8      291.19      315.45     42.77 o 
  -1   9   8     1238.67     1267.81     87.11 o 
   0   9   8      324.46      341.23     31.27 o 
   1   9   8      270.16      266.97     28.20 o 
   2   9   8       19.46       14.03     10.34 o 
   3   9   8      297.92      271.19     33.00 o 
   4   9   8       97.20      110.62     17.94 o 
   5   9   8       34.47       29.71     10.81 o 
  -9  10   8        3.38        0.11     13.18 o 
  -8  10   8        3.10       13.28     15.54 o 
  -7  10   8      390.25      393.03     52.75 o 
  -6  10   8      917.36     1073.72     85.43 o 
  -5  10   8      248.64      275.76     44.16 o 
  -4  10   8      290.90      268.60     43.34 o 
  -3  10   8       37.03       45.02     20.49 o 
  -2  10   8       38.43       41.41     19.98 o 
  -1  10   8       17.69        6.10     10.26 o 
   0  10   8        1.59        3.44      7.07 o 
   1  10   8        4.35       29.85     11.02 o 
   2  10   8      337.55      348.30     33.58 o 
   3  10   8      541.79      532.65     40.85 o 
   4  10   8      106.65       88.74     16.90 o 
  -6  11   8      407.09      475.74     60.77 o 
  -5  11   8      477.60      459.20     58.92 o 
  -4  11   8        0.76       -8.88     17.80 o 
  -3  11   8       60.94       78.12     28.03 o 
  -2  11   8      620.43      704.49     69.62 o 
  -1  11   8     1129.62     1152.74     90.53 o 
   0  11   8      995.73     1037.05     59.16 o 
   1  11   8      676.56      654.01     47.21 o 
   2  11   8        9.52       14.63     10.60 o 
 -16   1   9       36.94       61.22     16.91 o 
 -15   1   9      521.92      514.31     40.92 o 
 -14   1   9      861.66      849.78     59.03 o 
 -13   1   9     1997.12     1923.88     71.93 o 
 -12   1   9     1102.98     1096.89     53.17 o 
 -11   1   9      658.59      678.39     39.99 o 
 -10   1   9      141.04      147.34     18.10 o 
  -9   1   9       83.09       76.53     13.52 o 
  -8   1   9      548.39      510.57     21.40 o 
  -7   1   9      902.98      887.47     27.72 o 
  -6   1   9      464.78      433.02     19.53 o 
  -5   1   9     2354.11     2276.84     67.81 o 
  -4   1   9     4075.81     4171.73     61.05 o 
  -3   1   9      165.35      170.11      8.86 o 
  -2   1   9        3.19        2.29      2.39 o 
  -1   1   9      300.73      289.05     11.65 o 
   0   1   9     5316.57     5109.68    112.86 o 
   1   1   9     1825.69     1759.76     39.55 o 
   2   1   9     2691.29     2771.46     69.93 o 
   3   1   9      470.28      488.18     31.36 o 
   4   1   9      372.63      371.55     28.38 o 
   5   1   9      720.80      724.19     41.77 o 
   6   1   9      949.95      972.48     50.06 o 
   7   1   9     1467.75     1555.80     80.57 o 
   8   1   9     1347.37     1385.14     64.72 o 
   9   1   9      456.62      509.55     41.29 o 
  10   1   9      851.11      939.43     58.86 o 
 -15   2   9      526.97      509.32     40.47 o 
 -14   2   9       44.27       28.82     10.46 o 
 -13   2   9        0.18        2.88      7.91 o 
 -12   2   9        6.40       13.97      7.50 o 
 -11   2   9      387.52      331.09     28.45 o 
 -10   2   9      382.06      351.66     27.91 o 
  -9   2   9        2.69        5.96     10.49 o 
  -8   2   9       76.51       79.99      9.92 o 
  -7   2   9        0.15        2.86      2.91 o 
  -6   2   9        4.62       12.09      4.67 o 
  -5   2   9        6.31       10.04      4.52 o 
  -4   2   9        2.00        4.55      3.88 o 
  -3   2   9      787.46      774.95     18.99 o 
  -2   2   9     1736.91     1726.56     27.70 o 
  -1   2   9      584.33      582.00     18.13 o 
   0   2   9      575.03      591.32     23.20 o 
   1   2   9      209.48      173.40     16.41 o 
   2   2   9       47.42       36.07      4.65 o 
   3   2   9      101.56       80.00     12.94 o 
   4   2   9        1.10       -0.54      5.90 o 
   5   2   9        8.93       10.26      7.99 o 
   6   2   9       96.21       89.64     15.73 o 
   7   2   9      203.03      194.46     23.57 o 
   8   2   9        0.28       -6.27     13.42 o 
   9   2   9       46.14       57.49     14.45 o 
  10   2   9       22.44       12.29     15.48 o 
 -15   3   9       68.76       90.74     17.25 o 
 -14   3   9     3028.79     2998.74     91.84 o 
 -13   3   9     3798.37     3875.54     99.86 o 
 -12   3   9     2120.05     2114.10     70.76 o 
 -11   3   9     2027.59     2007.53     66.63 o 
 -10   3   9      393.70      373.70     28.18 o 
  -9   3   9       18.28        2.38      5.11 o 
  -8   3   9     1059.97     1075.88     43.57 o 
  -7   3   9      571.27      591.73     24.67 o 
  -6   3   9     1326.66     1386.91     36.98 o 
  -5   3   9     1850.63     1830.01     41.99 o 
  -4   3   9      185.74      199.30     16.54 o 
  -3   3   9       24.30       24.07      3.92 o 
  -2   3   9       12.47       15.48      3.51 o 
  -1   3   9      194.04      205.21     10.88 o 
   0   3   9     1608.51     1546.41     47.98 o 
   1   3   9     5306.86     5339.13    148.30 o 
   2   3   9      196.19      192.96     19.42 o 
   3   3   9     1215.93     1188.74     49.30 o 
   4   3   9      155.30      113.42     18.71 o 
   5   3   9      879.79      829.73     45.51 o 
   6   3   9      949.59     1013.26     51.98 o 
   7   3   9      901.42     1046.14     55.98 o 
   8   3   9     1409.59     1557.56     70.93 o 
   9   3   9     1454.84     1623.71     74.73 o 
 -14   4   9        5.02       -0.92     13.43 o 
 -13   4   9        1.31       -5.16     13.56 o 
 -12   4   9       43.38       24.94      8.92 o 
 -11   4   9      136.40      114.54     16.53 o 
 -10   4   9       37.23       25.51      7.44 o 
  -9   4   9       35.18       54.84     11.18 o 
  -8   4   9        1.45        4.65      6.38 o 
  -7   4   9      330.66      320.30     27.79 o 
  -6   4   9        0.05        3.85      6.46 o 
  -5   4   9      471.37      459.70     39.75 o 
  -4   4   9       18.50       20.28      5.12 o 
  -3   4   9       95.05       94.75      7.22 o 
  -2   4   9        5.39        2.46      2.59 o 
  -1   4   9      464.94      454.10     17.74 o 
   0   4   9       94.31       96.45     11.39 o 
   1   4   9       18.54       27.41      7.45 o 
   2   4   9      680.04      673.78     36.44 o 
   3   4   9      849.60      857.09     54.57 o 
   4   4   9      809.35      781.85     43.03 o 
   5   4   9      587.58      525.46     40.56 o 
   6   4   9      128.55      160.51     21.87 o 
   7   4   9        1.92        1.19      8.18 o 
   8   4   9        0.17       15.90     13.18 o 
   9   4   9        1.40        3.87     19.13 o 
 -14   5   9      474.40      487.80     62.56 o 
 -13   5   9      701.75      797.10     75.48 o 
 -12   5   9     1234.41     1360.25     96.17 o 
 -11   5   9       47.10       43.02     21.60 o 
 -10   5   9      608.93      542.83     58.18 o 
  -9   5   9      485.23      509.03     54.93 o 
  -8   5   9     1087.08     1031.88     76.15 o 
  -7   5   9     1063.93     1052.08     34.48 o 
  -6   5   9     1408.44     1445.54     37.72 o 
  -5   5   9     1968.87     1863.00     41.52 o 
  -4   5   9      721.62      763.41     32.57 o 
  -3   5   9       47.87       50.65      5.01 o 
  -2   5   9       52.02       50.41      6.14 o 
  -1   5   9      541.88      547.67     24.06 o 
   0   5   9     1966.37     1978.60     54.05 o 
   1   5   9     2545.51     2502.44     68.78 o 
   2   5   9     1603.76     1667.34     65.03 o 
   3   5   9     1272.74     1246.10     53.36 o 
   4   5   9       31.36       29.98      8.16 o 
   5   5   9       81.30       70.98     16.18 o 
   6   5   9      814.73      916.63     51.64 o 
   7   5   9      735.73      801.26     62.34 o 
   8   5   9      930.19      916.38     56.25 o 
 -13   6   9      102.49      108.59     31.07 o 
 -12   6   9       18.31        1.65     11.21 o 
 -11   6   9      295.61      271.89     43.40 o 
 -10   6   9      742.13      696.34     68.76 o 
  -9   6   9      122.57      126.02     28.98 o 
  -8   6   9      160.03      163.79     33.19 o 
  -7   6   9        8.89        4.20     11.06 o 
  -6   6   9       48.65       53.30     17.71 o 
  -5   6   9       57.73       62.65     21.20 o 
  -4   6   9       16.84       20.11     12.08 o 
  -3   6   9      149.80      136.19     26.27 o 
  -2   6   9       36.42       55.49     10.23 o 
  -1   6   9      939.07      986.53     40.52 o 
   0   6   9      647.54      655.98     29.91 o 
   1   6   9       44.82       49.52      9.04 o 
   2   6   9      153.46      162.52     19.45 o 
   3   6   9      200.99      223.02     32.88 o 
   4   6   9      568.66      582.58     43.16 o 
   5   6   9      326.97      348.17     30.79 o 
   6   6   9       33.93       17.45     14.76 o 
   7   6   9       57.67       54.25     13.97 o 
   8   6   9       41.97       84.02     26.76 o 
 -12   7   9      741.92      788.26     77.10 o 
 -11   7   9      490.64      522.08     61.04 o 
 -10   7   9      258.85      207.20     39.41 o 
  -9   7   9      110.92      113.63     28.52 o 
  -8   7   9       38.91       30.27     12.66 o 
  -7   7   9      397.72      419.31     51.86 o 
  -6   7   9      593.55      624.31     61.25 o 
  -5   7   9     1037.64     1156.57     82.54 o 
  -4   7   9      608.39      585.61     58.49 o 
  -3   7   9      243.73      307.19     41.98 o 
  -2   7   9       81.16       48.97     20.06 o 
  -1   7   9      216.23      244.18     21.52 o 
   0   7   9      440.10      453.87     26.11 o 
   1   7   9      542.97      577.87     30.37 o 
   2   7   9      727.94      789.36     43.40 o 
   3   7   9       17.50       11.90      9.55 o 
   4   7   9      116.31      108.69     23.60 o 
   5   7   9       12.34        1.63      8.09 o 
   6   7   9      401.69      411.45     36.13 o 
   7   7   9      793.60      763.79     71.02 o 
 -11   8   9      267.05      266.31     48.15 o 
 -10   8   9     1470.17     1509.53    106.09 o 
  -9   8   9      280.56      232.89     41.65 o 
  -8   8   9      156.90      182.96     36.11 o 
  -7   8   9        2.55       -0.51     11.36 o 
  -6   8   9        1.51       10.05     13.44 o 
  -5   8   9       78.91       72.25     24.24 o 
  -4   8   9      207.12      219.63     39.94 o 
  -3   8   9      984.79     1073.71     81.85 o 
  -2   8   9      742.10      787.51     69.27 o 
  -1   8   9      322.92      368.21     47.03 o 
   0   8   9      114.92       93.82     27.90 o 
   1   8   9        5.99        3.60      6.93 o 
   2   8   9      541.45      549.70     32.52 o 
   3   8   9      551.09      565.21     39.40 o 
   4   8   9      343.22      349.84     32.36 o 
   5   8   9     1185.00     1131.38     76.56 o 
   6   8   9      115.13      142.78     27.81 o 
  -9   9   9       20.27        3.59     10.79 o 
  -8   9   9      179.78      146.95     34.97 o 
  -7   9   9      844.71      834.77     77.30 o 
  -6   9   9     1630.69     1708.50    108.86 o 
  -5   9   9      398.32      393.76     52.96 o 
  -4   9   9       45.16       28.98     11.58 o 
  -3   9   9       32.64       33.97     17.15 o 
  -2   9   9      374.01      375.50     51.17 o 
  -1   9   9      586.77      612.73     64.02 o 
   0   9   9      240.99      198.89     38.34 o 
   1   9   9      743.57      776.94     73.06 o 
   2   9   9      593.00      547.62     61.87 o 
   3   9   9       42.77       32.72     20.59 o 
  -6  10   9      225.80      239.96     45.83 o 
  -5  10   9       20.73       20.74     11.52 o 
  -4  10   9      116.06      151.21     33.81 o 
  -3  10   9      175.98      175.52     34.95 o 
  -2  10   9      209.28      241.41     41.25 o 
  -1  10   9      238.58      287.45     47.62 o 
   0  10   9      149.28      164.44     37.03 o 
   1  10   9        5.79       -5.86     14.92 o 
 -15   0  10      210.20      197.82     37.58 o 
 -14   0  10     1225.98     1304.36     89.08 o 
 -13   0  10      262.25      241.26     37.53 o 
 -12   0  10       92.74       79.13     20.16 o 
 -11   0  10       23.78       25.04     13.92 o 
 -10   0  10       16.56       26.49     13.06 o 
  -9   0  10     1811.29     1854.14     89.51 o 
  -8   0  10     3062.25     3051.16    111.45 o 
  -7   0  10     3036.03     3127.19    109.72 o 
  -6   0  10     1515.79     1605.28     77.92 o 
  -5   0  10     1081.72     1073.22     34.67 o 
  -4   0  10     1673.59     1671.68     45.71 o 
  -3   0  10      696.86      677.03     31.20 o 
  -2   0  10       69.28       72.10     11.38 o 
  -1   0  10     5186.15     5177.42     71.39 o 
   0   0  10     4992.93     4837.46     78.01 o 
   1   0  10     5355.94     5474.80    141.40 o 
   2   0  10     3647.41     3587.67    118.68 o 
   3   0  10      700.01      653.87     54.50 o 
   4   0  10     1065.81     1008.25     69.75 o 
   5   0  10     1834.37     1900.01     99.08 o 
   6   0  10      571.31      607.13     58.54 o 
   7   0  10     1994.40     2243.19    116.63 o 
   8   0  10     1562.34     1666.77    105.11 o 
 -15   1  10       91.78       92.90     18.43 o 
 -14   1  10        0.03       -6.92      8.21 o 
 -13   1  10        0.15       -9.58      9.58 o 
 -12   1  10       40.26       32.70     10.61 o 
 -11   1  10       20.14       16.36      6.70 o 
 -10   1  10        1.21        3.38      6.95 o 
  -9   1  10       17.21       11.60     10.13 o 
  -8   1  10       38.05       42.57     11.17 o 
  -7   1  10       27.47       23.72     10.99 o 
  -6   1  10      220.59      220.36     21.28 o 
  -5   1  10      482.77      443.67     20.96 o 
  -4   1  10        8.22        6.95      4.95 o 
  -3   1  10       55.05       50.64      5.31 o 
  -2   1  10      271.81      271.16     14.37 o 
  -1   1  10        0.54        5.93      4.61 o 
   0   1  10      268.75      263.30     16.00 o 
   1   1  10        9.85        7.09      5.54 o 
   2   1  10      203.33      190.05     21.10 o 
   3   1  10       26.69       12.44      5.97 o 
   4   1  10      197.78      242.21     23.95 o 
   5   1  10       10.24       22.69     10.69 o 
   6   1  10      213.96      185.89     22.45 o 
   7   1  10        7.78        4.55     13.36 o 
   8   1  10       70.23       75.02     16.10 o 
 -15   2  10     1224.86     1268.02     63.38 o 
 -14   2  10     1689.33     1622.11     69.10 o 
 -13   2  10      930.90      961.32     51.49 o 
 -12   2  10      469.72      436.95     34.13 o 
 -11   2  10      317.93      268.07     25.91 o 
 -10   2  10       23.47       39.24      9.69 o 
  -9   2  10     1172.16     1177.54     64.01 o 
  -8   2  10     1996.33     2013.57     62.93 o 
  -7   2  10      793.83      778.72     38.75 o 
  -6   2  10      920.23      894.38     30.47 o 
  -5   2  10       13.88       10.48      4.91 o 
  -4   2  10      538.85      549.73     24.26 o 
  -3   2  10      114.74      104.55      8.40 o 
  -2   2  10      130.61      121.49      9.80 o 
  -1   2  10     2117.10     2153.25     41.69 o 
   0   2  10     2374.97     2413.24     62.64 o 
   1   2  10     1182.65     1219.72     46.94 o 
   2   2  10      671.69      638.68     52.04 o 
   3   2  10        5.42        6.49      8.45 o 
   4   2  10     1091.19     1022.69     49.72 o 
   5   2  10     1138.68     1115.38     54.32 o 
   6   2  10     1148.48     1217.85    101.49 o 
   7   2  10     1159.19     1116.36     58.57 o 
   8   2  10      804.80      864.45     54.04 o 
 -14   3  10       93.61       96.57     29.51 o 
 -13   3  10        0.30        3.64      8.99 o 
 -12   3  10      186.03      179.27     22.14 o 
 -11   3  10        1.79        3.87      9.84 o 
 -10   3  10      130.29      129.79     17.29 o 
  -9   3  10      192.77      199.21     33.12 o 
  -8   3  10       12.90       21.55      7.63 o 
  -7   3  10      471.55      447.06     28.65 o 
  -6   3  10      335.75      373.39     25.34 o 
  -5   3  10      677.48      674.62     33.67 o 
  -4   3  10        1.74       -0.30      4.51 o 
  -3   3  10      120.55      104.90      9.21 o 
  -2   3  10       12.43        6.20      3.91 o 
  -1   3  10      319.78      309.05     16.07 o 
   0   3  10       63.42       63.27     10.02 o 
   1   3  10      192.18      176.87     18.92 o 
   2   3  10      182.64      185.16     19.83 o 
   3   3  10      988.65      984.67     59.44 o 
   4   3  10      157.47      160.23     20.37 o 
   5   3  10      153.01      157.08     29.91 o 
   6   3  10        4.33        5.18      6.70 o 
   7   3  10       38.70       40.90     11.93 o 
   8   3  10       20.45       -4.44     17.61 o 
 -14   4  10      455.45      460.87     58.59 o 
 -13   4  10      910.66      898.63     80.27 o 
 -12   4  10      102.57       79.40     21.01 o 
 -11   4  10        9.33       -6.19     19.19 o 
 -10   4  10      828.97      843.77     70.77 o 
  -9   4  10     1766.03     1799.48    101.34 o 
  -8   4  10     1423.92     1476.77     50.74 o 
  -7   4  10      647.57      675.75     45.02 o 
  -6   4  10      834.46      812.39     35.07 o 
  -5   4  10        3.65        0.75      4.04 o 
  -4   4  10       51.90       39.77     11.55 o 
  -3   4  10       90.55       77.48     13.65 o 
  -2   4  10     1712.19     1773.31     35.15 o 
  -1   4  10     2181.49     2250.64     68.55 o 
   0   4  10     2790.94     2855.36     49.63 o 
   1   4  10      821.34      906.99     42.10 o 
   2   4  10      643.09      603.13     36.09 o 
   3   4  10       10.12        3.84     13.88 o 
   4   4  10      275.19      220.11     36.14 o 
   5   4  10      442.07      533.54     50.81 o 
   6   4  10     1043.13     1116.43     72.95 o 
   7   4  10      695.10      777.45     60.32 o 
 -13   5  10       21.72       -7.83     16.29 o 
 -12   5  10        7.88        3.23     12.59 o 
 -11   5  10      424.05      404.87     54.89 o 
 -10   5  10      115.82       79.10     25.04 o 
  -9   5  10      270.54      252.92     41.83 o 
  -8   5  10      184.20      184.48     33.81 o 
  -7   5  10      135.32      161.37     31.79 o 
  -6   5  10       87.52       99.53     24.79 o 
  -5   5  10        5.36        5.90      7.98 o 
  -4   5  10        3.59       -4.57     16.16 o 
  -3   5  10        5.45       -3.95     11.37 o 
  -2   5  10      446.49      433.73     49.81 o 
  -1   5  10      755.97      724.82     29.94 o 
   0   5  10        8.32       10.68      5.04 o 
   1   5  10      144.15      161.42     15.98 o 
   2   5  10     1562.02     1538.44     75.90 o 
   3   5  10      878.32      866.86     60.52 o 
   4   5  10      720.85      718.69     48.79 o 
   5   5  10       82.73       93.78     17.20 o 
   6   5  10       51.94       49.58     15.98 o 
   7   5  10       87.86       96.13     18.28 o 
 -12   6  10      391.74      375.64     55.14 o 
 -11   6  10        6.48       -0.97     13.78 o 
 -10   6  10      160.48      153.03     34.72 o 
  -9   6  10      503.08      529.71     59.31 o 
  -8   6  10      287.51      364.28     49.39 o 
  -7   6  10      970.95     1083.64     83.87 o 
  -6   6  10      988.75     1067.87     80.81 o 
  -5   6  10     1191.27     1170.71     83.64 o 
  -4   6  10       22.78        6.39     11.73 o 
  -3   6  10      239.66      201.01     34.17 o 
  -2   6  10     1100.24     1097.72     80.51 o 
  -1   6  10     1069.24     1031.82     78.64 o 
   0   6  10     2382.84     2461.74     84.17 o 
   1   6  10      934.70      987.42     39.63 o 
   2   6  10      607.57      596.90     37.75 o 
   3   6  10      285.27      293.04     42.58 o 
   4   6  10      109.00       75.99     32.70 o 
   5   6  10      846.88      860.75     51.15 o 
   6   6  10      765.04      706.44     48.87 o 
 -11   7  10      904.31      870.15     83.10 o 
 -10   7  10       97.66      108.12     32.33 o 
  -9   7  10        3.14       33.60     20.40 o 
  -8   7  10       71.02       92.19     26.25 o 
  -7   7  10      141.70      120.06     29.96 o 
  -6   7  10     1174.85     1140.93     85.58 o 
  -5   7  10      497.71      530.24     57.69 o 
  -4   7  10      480.21      503.21     57.14 o 
  -3   7  10       84.28       66.73     20.80 o 
  -2   7  10      348.40      386.95     49.68 o 
  -1   7  10      117.82      114.85     27.91 o 
   0   7  10      135.82      114.43     37.85 o 
   1   7  10       53.73       38.92     17.90 o 
   2   7  10     1115.59     1171.28     61.98 o 
   3   7  10      437.50      477.48     36.47 o 
   4   7  10      434.75      471.07     77.32 o 
   5   7  10       82.02      107.35     17.92 o 
  -9   8  10      347.92      352.23     51.51 o 
  -8   8  10      310.80      342.95     52.35 o 
  -7   8  10      613.96      662.23     69.95 o 
  -6   8  10      543.69      594.44     64.31 o 
  -5   8  10      310.52      295.48     47.25 o 
  -4   8  10       77.86       78.46     22.92 o 
  -3   8  10      534.24      484.46     57.87 o 
  -2   8  10     1029.96     1089.71     85.43 o 
  -1   8  10      930.35     1006.45     82.64 o 
   0   8  10      424.96      371.56     51.03 o 
   1   8  10      215.79      215.17     28.32 o 
   2   8  10       28.72       21.33      9.28 o 
   3   8  10      194.73      176.70     26.38 o 
  -6   9  10      144.15      196.06     40.40 o 
  -5   9  10      441.74      436.51     58.51 o 
  -4   9  10      308.41      348.25     51.56 o 
  -3   9  10       10.99       23.94     18.60 o 
  -2   9  10       24.11       58.26     23.07 o 
  -1   9  10        2.65      -12.47     18.51 o 
   0   9  10       91.86       55.49     25.76 o 
 -14   1  11      192.64      214.38     26.18 o 
 -13   1  11        8.91       23.82     11.80 o 
 -12   1  11       14.55       12.38      9.43 o 
 -11   1  11      280.14      293.41     28.80 o 
 -10   1  11     2427.68     2562.27     78.88 o 
  -9   1  11     3169.04     3280.86     86.72 o 
  -8   1  11     1914.68     1933.76     65.21 o 
  -7   1  11     2195.03     2221.65     68.61 o 
  -6   1  11        7.34       -8.14      8.14 o 
  -5   1  11      887.80      873.72     42.53 o 
  -4   1  11     1091.57     1088.80     93.31 o 
  -3   1  11      139.73      140.07     11.26 o 
  -2   1  11     3006.91     2968.79     50.23 o 
  -1   1  11     2226.97     2288.93     45.88 o 
   0   1  11     1091.41     1110.36     32.99 o 
   1   1  11     1898.87     1848.87     60.77 o 
   2   1  11       67.45       67.88     12.20 o 
   3   1  11      515.08      485.93     34.37 o 
   4   1  11     1374.93     1414.80     60.30 o 
   5   1  11      513.94      604.77     47.92 o 
   6   1  11      692.57      707.69     46.87 o 
   7   1  11      424.78      454.43     39.70 o 
 -13   2  11        5.88        7.71      8.54 o 
 -12   2  11        3.43       -5.95      7.10 o 
 -11   2  11      304.96      277.32     27.23 o 
 -10   2  11       35.98       26.18      9.23 o 
  -9   2  11       28.32       43.02     11.53 o 
  -8   2  11      586.27      603.46     36.40 o 
  -7   2  11      116.55      122.65     16.26 o 
  -6   2  11     1459.23     1491.93     55.02 o 
  -5   2  11        7.08       -6.26      6.82 o 
  -4   2  11      151.90      136.62     16.60 o 
  -3   2  11      157.06      173.12     15.15 o 
  -2   2  11       11.84       10.61      4.30 o 
  -1   2  11      114.80       89.60      9.16 o 
   0   2  11       21.36       13.39      5.74 o 
   1   2  11        1.36        3.33      6.10 o 
   2   2  11      229.60      227.25     22.87 o 
   3   2  11       24.92        9.42     16.12 o 
   4   2  11       21.53       10.97      6.14 o 
   5   2  11       54.12       68.97     16.84 o 
   6   2  11        4.10        2.96      8.16 o 
   7   2  11        4.02       -8.08      8.08 o 
 -13   3  11      312.51      348.96     50.65 o 
 -12   3  11        2.18        7.99     13.09 o 
 -11   3  11      234.80      265.63     42.29 o 
 -10   3  11     1244.02     1318.54     89.12 o 
  -9   3  11     2010.58     2160.42     67.92 o 
  -8   3  11     1521.00     1636.57     58.77 o 
  -7   3  11      810.29      820.98     39.87 o 
  -6   3  11      928.52      986.23     42.95 o 
  -5   3  11      855.80      851.47     39.84 o 
  -4   3  11      416.11      436.94     29.18 o 
  -3   3  11     1250.30     1279.73     49.14 o 
  -2   3  11     1677.17     1651.85     46.38 o 
  -1   3  11      572.93      597.29     23.23 o 
   0   3  11      460.54      472.12     21.74 o 
   1   3  11      102.61       97.64     15.66 o 
   2   3  11       59.27       43.54     10.88 o 
   3   3  11      613.63      582.72     73.20 o 
   4   3  11      758.81      797.30     49.26 o 
   5   3  11      885.74      863.95     71.65 o 
   6   3  11      608.32      574.58     42.24 o 
 -13   4  11       59.88       70.63     26.91 o 
 -12   4  11      420.27      423.70     54.32 o 
 -11   4  11      157.35      149.54     35.59 o 
 -10   4  11      265.58      326.50     47.59 o 
  -9   4  11        9.67        4.14     10.13 o 
  -8   4  11       25.90       29.17     16.49 o 
  -7   4  11      503.66      458.39     52.08 o 
  -6   4  11      364.34      358.61     46.07 o 
  -5   4  11      137.58      114.59     25.51 o 
  -4   4  11      142.50      147.56     26.23 o 
  -3   4  11       24.39       21.75     15.60 o 
  -2   4  11        5.99       12.38      8.73 o 
  -1   4  11       52.93       50.66     11.51 o 
   0   4  11       26.47       20.23      6.37 o 
   1   4  11       98.07      107.34     13.10 o 
   2   4  11      904.03      908.95     45.99 o 
   3   4  11      216.79      208.73     22.87 o 
   4   4  11      341.93      323.31     54.95 o 
   5   4  11       98.96       91.81     16.51 o 
   6   4  11       71.17       64.87     15.50 o 
 -12   5  11      275.31      277.16     45.07 o 
 -11   5  11      298.23      279.63     46.28 o 
 -10   5  11     1043.52     1141.43     88.45 o 
  -9   5  11     1523.71     1657.09    104.93 o 
  -8   5  11     1568.45     1591.69    100.99 o 
  -7   5  11     1086.27     1116.39     83.53 o 
  -6   5  11       82.54       70.12     20.02 o 
  -5   5  11        7.20      -13.39     13.39 o 
  -4   5  11      375.76      379.24     47.57 o 
  -3   5  11     1956.77     2117.50    111.83 o 
  -2   5  11     1077.32     1017.18     78.50 o 
  -1   5  11     3810.50     3839.17    103.53 o 
   0   5  11      766.94      744.89     45.67 o 
   1   5  11      235.52      209.74     25.80 o 
   2   5  11      141.05      128.39     28.21 o 
   3   5  11       42.07       35.92      8.51 o 
   4   5  11      209.07      233.30     31.22 o 
   5   5  11      596.38      574.83     41.92 o 
 -10   6  11       38.32       66.44     23.90 o 
  -9   6  11       38.93       35.98     17.40 o 
  -8   6  11       90.24       84.23     26.22 o 
  -7   6  11      825.55      821.39     75.33 o 
  -6   6  11      578.51      572.05     59.80 o 
  -5   6  11      749.92      795.15     71.83 o 
  -4   6  11       46.89       43.56     14.09 o 
  -3   6  11       79.71       47.67     19.29 o 
  -2   6  11       14.77       23.85     15.75 o 
  -1   6  11        4.00       18.82     15.53 o 
   0   6  11        7.38       10.96      8.77 o 
   1   6  11      666.99      674.34     47.02 o 
   2   6  11       20.53       14.01     13.80 o 
   3   6  11      161.84      107.01     26.10 o 
   4   6  11      127.03      102.08     25.09 o 
  -9   7  11      307.31      404.51     56.90 o 
  -8   7  11      580.84      659.62     70.89 o 
  -7   7  11      250.33      254.64     45.25 o 
  -6   7  11        1.06        7.80     12.64 o 
  -5   7  11        2.60        6.50     20.97 o 
  -4   7  11       53.40       32.46     12.65 o 
  -3   7  11      314.18      401.56     53.46 o 
  -2   7  11     1053.03     1051.89     84.66 o 
  -1   7  11      881.99      849.80     77.95 o 
   0   7  11      397.68      523.21     61.89 o 
   1   7  11        1.73       -6.95      9.11 o 
   2   7  11       15.46        3.62      9.23 o 
   3   7  11      156.81      151.17     32.99 o 
  -6   8  11     1553.29     1569.01    109.56 o 
  -5   8  11      489.06      512.39     62.53 o 
  -4   8  11      158.52      108.70     31.43 o 
  -3   8  11      231.89      259.92     44.54 o 
  -2   8  11      259.34      263.15     47.13 o 
  -1   8  11       89.51      103.96     29.46 o 
 -12   0  12      120.89       97.56     22.45 o 
 -11   0  12     1895.09     1898.51    102.27 o 
 -10   0  12     2284.36     2346.60    109.80 o 
  -9   0  12     1077.79     1078.73     72.68 o 
  -8   0  12     1656.74     1676.28     89.46 o 
  -7   0  12        7.96        4.20     11.65 o 
  -6   0  12        1.31        0.58      8.10 o 
  -5   0  12       45.77       39.93     17.34 o 
  -4   0  12      603.51      686.94     61.83 o 
  -3   0  12     4629.26     4843.49    148.74 o 
  -2   0  12     2152.89     2241.98     65.65 o 
  -1   0  12      722.62      760.75     39.05 o 
   0   0  12      581.59      574.11     35.91 o 
   1   0  12       15.16       13.66      6.81 o 
   2   0  12      191.11      201.97     32.28 o 
   3   0  12      264.93      247.69     37.28 o 
   4   0  12      865.53     1087.84     78.44 o 
   5   0  12      549.15      506.00     56.15 o 
 -12   1  12        4.62       -3.78      8.47 o 
 -11   1  12        1.98        9.03     10.25 o 
 -10   1  12       67.94       67.74     15.12 o 
  -9   1  12      147.15      141.03     20.38 o 
  -8   1  12      224.59      234.44     24.50 o 
  -7   1  12        2.62       -1.48      6.71 o 
  -6   1  12        0.44       -1.96      8.13 o 
  -5   1  12        5.16       -2.33      6.34 o 
  -4   1  12      159.27      188.73     21.91 o 
  -3   1  12      183.35      190.29     16.81 o 
  -2   1  12       39.12       31.22      7.11 o 
  -1   1  12      158.69      145.55     15.42 o 
   0   1  12        1.82        0.11      4.94 o 
   1   1  12        1.82       -1.96      6.79 o 
   2   1  12       68.09       52.46     11.59 o 
   3   1  12       23.35       16.76      7.74 o 
   4   1  12        2.92        3.02      6.43 o 
   5   1  12       13.28       12.93      8.36 o 
 -12   2  12       78.84       90.60     29.66 o 
 -11   2  12      825.04      830.51     72.64 o 
 -10   2  12     1567.65     1643.52     99.14 o 
  -9   2  12     1505.81     1667.93     67.66 o 
  -8   2  12      933.42      968.98     47.24 o 
  -7   2  12      105.88       89.34     22.96 o 
  -6   2  12      384.99      387.60     29.25 o 
  -5   2  12      554.15      569.79     35.39 o 
  -4   2  12      414.67      450.35     41.18 o 
  -3   2  12     1269.36     1383.13     55.10 o 
  -2   2  12      895.72      967.17     37.22 o 
  -1   2  12        5.55        7.62      4.57 o 
   0   2  12       13.53       12.19      5.95 o 
   1   2  12      322.88      317.27     27.24 o 
   2   2  12      834.71      832.19     44.97 o 
   3   2  12     1319.07     1419.28     61.02 o 
   4   2  12      413.74      428.02     34.24 o 
 -12   3  12      226.10      237.16     43.36 o 
 -11   3  12      121.24      108.27     31.25 o 
 -10   3  12        9.61        9.46     10.33 o 
  -9   3  12       21.81       16.03     12.21 o 
  -8   3  12      271.49      212.17     37.72 o 
  -7   3  12      333.24      317.07     43.17 o 
  -6   3  12        0.83       -3.78      9.81 o 
  -5   3  12       72.19       62.55     22.15 o 
  -4   3  12      695.78      713.23     64.99 o 
  -3   3  12       98.64       81.51     21.72 o 
  -2   3  12       11.22       11.09      7.47 o 
  -1   3  12      141.35      138.31     19.03 o 
   0   3  12      192.99      205.57     17.79 o 
   1   3  12       47.43       40.32      8.20 o 
   2   3  12       44.98       29.51     13.95 o 
   3   3  12        8.32       -1.49     10.64 o 
   4   3  12       14.19       -2.20      7.94 o 
 -11   4  12      806.87      818.15     77.10 o 
 -10   4  12     1716.09     1771.04    110.32 o 
  -9   4  12     1762.36     1838.01    110.64 o 
  -8   4  12     1002.87      946.02     78.03 o 
  -7   4  12      344.79      316.05     44.51 o 
  -6   4  12      716.25      738.52     67.85 o 
  -5   4  12      833.73      799.78     71.10 o 
  -4   4  12     1248.05     1227.08     87.57 o 
  -3   4  12      638.46      703.61     66.60 o 
  -2   4  12      941.95      938.83     76.00 o 
  -1   4  12      164.08      169.42     21.66 o 
   0   4  12       33.63       23.24     13.43 o 
   1   4  12       25.38       24.12      8.09 o 
   2   4  12      452.58      413.08     50.76 o 
   3   4  12      976.93      965.43     77.29 o 
 -10   5  12      259.35      218.09     43.35 o 
  -9   5  12       76.64       65.94     22.34 o 
  -8   5  12       77.34       57.68     23.17 o 
  -7   5  12      638.75      685.50     69.64 o 
  -6   5  12       33.09        5.81     11.18 o 
  -5   5  12       38.41       29.52     12.75 o 
  -4   5  12       59.53       49.35     19.44 o 
  -3   5  12       34.63       53.21     22.07 o 
  -2   5  12       40.72       73.37     26.97 o 
  -1   5  12        1.68        7.64      7.35 o 
   0   5  12      434.47      463.47     38.60 o 
   1   5  12       48.94       46.80     14.11 o 
   2   5  12        6.35        2.82      8.55 o 
  -8   6  12      334.15      346.08     52.37 o 
  -7   6  12      110.66       67.65     24.69 o 
  -6   6  12        8.10       -3.15     13.45 o 
  -5   6  12      144.28      113.75     31.68 o 
  -4   6  12      797.89      830.66     77.46 o 
  -3   6  12     1197.21     1197.85     91.00 o 
  -2   6  12      407.46      405.57     53.93 o 
  -1   6  12      474.82      482.17     59.07 o 
   0   6  12       52.45       54.97     13.42 o 
   1   6  12       78.82       75.47     23.50 o 
 -10   1  13      305.95      303.67     43.58 o 
  -9   1  13      360.66      363.74     46.26 o 
  -8   1  13       60.58       70.96     13.53 o 
  -7   1  13      129.42      101.23     19.74 o 
  -6   1  13      532.69      607.57     63.94 o 
  -5   1  13     1415.79     1503.13     60.92 o 
  -4   1  13     1223.61     1292.79     57.11 o 
  -3   1  13     1155.68     1172.61     53.92 o 
  -2   1  13       44.85       31.92      9.28 o 
  -1   1  13        5.47        4.12      8.81 o 
   0   1  13      482.57      481.12     47.81 o 
   1   1  13      753.90      766.81     37.61 o 
   2   1  13     1629.95     1844.96    100.14 o 
 -10   2  13       57.74       25.92     14.04 o 
  -9   2  13        8.57        2.70      9.86 o 
  -8   2  13       35.02       31.58     17.11 o 
  -7   2  13        6.42      -10.04     13.54 o 
  -6   2  13      107.96      100.36     25.07 o 
  -5   2  13       21.31       23.34     14.81 o 
  -4   2  13      365.58      335.16     47.56 o 
  -3   2  13        2.01       -9.05     12.45 o 
  -2   2  13        6.57        8.02     12.81 o 
  -1   2  13      184.42      212.12     37.10 o 
   0   2  13        0.95        6.45     12.56 o 
   1   2  13       82.67       85.31     34.36 o 
   2   2  13       33.02       24.02      7.69 o 
  -9   3  13      456.02      459.30     55.96 o 
  -8   3  13      111.50      124.51     30.58 o 
  -7   3  13      207.12      177.45     34.85 o 
  -6   3  13      278.27      255.49     41.46 o 
  -5   3  13      237.37      272.36     44.02 o 
  -4   3  13      688.55      738.77     69.76 o 
  -3   3  13      267.17      220.23     37.37 o 
  -2   3  13        3.24        4.90     12.70 o 
  -1   3  13      389.62      367.57     33.04 o 
   0   3  13      288.46      284.07     29.21 o 
   1   3  13     1019.22      955.64     61.84 o 
  -8   4  13       94.66       95.88     29.21 o 
  -7   4  13       34.93       43.21     20.33 o 
  -6   4  13       19.69       23.63     15.47 o 
  -5   4  13      567.23      589.65     62.03 o 
  -4   4  13       11.25       11.84     10.23 o 
  -3   4  13       39.37       15.44     15.63 o 
  -2   4  13       33.29       46.62     21.25 o 
  -1   4  13      475.73      469.95     51.36 o 
   0   4  13       20.20        6.42     22.50 o 
  -6   5  13      360.24      364.43     50.82 o 
  -5   5  13      505.04      519.80     63.21 o 
  -4   5  13     1595.18     1690.75    108.99 o 
  -3   5  13      193.82      170.70     36.06 o 
  -2   5  13      248.37      335.48     48.02 o 
  -6   0  14     1624.94     1721.42     96.56 o 
  -5   0  14      656.87      720.27     64.30 o 
  -4   0  14     1101.33     1196.94     80.77 o 
  -3   0  14       43.91       14.58     15.28 o 
  -6   1  14        7.63        5.77     13.94 o 
  -5   1  14      157.13      141.15     34.15 o 
  -4   1  14      180.04      185.68     33.28 o 
  -3   1  14       48.18       54.99     25.89 o 
                                                 
